# Supplementary material for: Validation of a Proteomic Signature of Lung Cancer Risk from Bronchial Specimens of Risk-Stratified Individuals
Source: Cancers (Basel). 2023 Sep 10;15(18):4504. doi: 10.3390/cancers15184504 (PMC10526486; doi:10.3390/cancers15184504)
Supplement: Supplementary file 1 [file cancers-15-04504-s001.zip]

Archive with 3 entries (3 files):
- Table S1_Individual patient characteristics.xlsx
- Table S2_SRM quantitation results.xlsx
- Table S3_Candidate protein information.xlsx
