# Supplementary material for: Validation of a Proteomic Signature of Lung Cancer Risk from Bronchial Specimens of Risk-Stratified Individuals
Source: Cancers (Basel). 2023 Sep 10;15(18):4504. doi: 10.3390/cancers15184504 (PMC10526486; doi:10.3390/cancers15184504)
Supplement: Supplementary file 1 [file cancers-15-04504-s001.zip › Table S1_Individual patient characteristics.xlsx]

## Sheet: Individual_Patient_Characterist
Batch	Patient ID	Risk (%)	Group	Age	Gender	Race	Education	Smoking Status	BMI	Histologic Type	COPD Emphysema	Prior Cancer History	Prior Cancer type	Family Lung Cancer History	Pack Years	Path Stage
1	6903	0.4	low risk	63	Male	Caucasian	High School	Ex-smoker	19.7	Normal	No	Yes	Non-Melanoma Skin Cancer (e.g. Basal Cell)	No	7
1	7140	0.31	low risk	67	Female	Caucasian	College	Ex-smoker	37	Negative for Malignant Cells	No	Yes	Breast	Full Brother	7
1	8176	0	low risk	62	Male	Caucasian		Never smoked	32.2	Normal	No	Yes	Hematological Cancer	Father
1	8846	1.7	low risk	57	Male	Caucasian	College	Ex-smoker	27	Negative for Malignant Cells	No	Yes	Prostate	Full Brother, Maternal Grandfather	65
1	9280	1.48	low risk	65	Male	Caucasian		Ex-smoker	33	Negative for Malignant Cells	No	Yes	Skin Cancer	No	40
1	9420	1.33	low risk	59	Female	Caucasian	Post-Graduate	Ex-smoker	22.1	Negative for Malignant Cells	No	Yes	Non-Melanoma Skin Cancer (e.g. Basal Cell)	No	62.5
1	11221	0	low risk	55	Female	Unknown/Other	College	Ex-smoker	31.1	Normal	No	Yes	Other	No	3.8
1	11684	0	low risk	59	Female	Caucasian	College	Never smoked	29.1	Normal	No	Yes	Other	No
1	11709	0	low risk	74	Female	Caucasian		Never smoked	19.9	Normal	No	Yes	Other	No
1	11946	0	low risk	57	Male	Caucasian		Never smoked	23.5	Normal	No	Yes	Bladder	No
1	7982	6.83	high risk	67	Male	Caucasian	College	Ex-smoker	27.5	Normal	No	Yes	Prostate	Father, Aunt	48
1	8020	11.06	high risk	72	Male	Caucasian	Post-Graduate	Current smoker	21.3	Negative for Dysplasia and Metaplasia	Emphysema	Yes	Pancreatic	No	54
1	8035	13.11	high risk	71	Male	Caucasian	College	Ex-smoker	31.2	Normal	COPD	Yes	Colon	Father	51
1	8120	4.5	high risk	68	Male	Caucasian	College	Current smoker	27.5	Normal	No	Yes	Skin Cancer	No	75
1	8175	17.44	high risk	74	Male	Caucasian	High School	Current smoker	26	Normal	No	Yes	Skin Cancer	No	118
1	8179	4.79	high risk	66	Female	Caucasian	High School	Ex-smoker	32.7	Negative for Malignant Cells	No	Yes	Gynecological Cancer	No	94
1	8515	6.61	high risk	63	Male	Caucasian	Post-Graduate	Current smoker	29.6	Negative for Malignant Cells	COPD	Yes	Skin Cancer	Father	47
1	11425	15.19	high risk	76	Male	Caucasian	High School	Current smoker	23.4	Normal	No	Yes	Prostate	No	61
1	11518	9.98	high risk	67	Male	Caucasian	Less Than HS	Ex-smoker	30.9	Negative for Malignant Cells	No	Yes	Non-Melanoma Skin Cancer (e.g. Basal Cell)	Uncle	129
1	11757	19.76	high risk	71	Male	Caucasian	College	Current smoker		Negative for Malignant Cells	COPD	Yes	Skin Cancer	No	57
1	11422	11.43	cancer	79	Male	Caucasian	Post-Graduate	Ex-smoker	22.4	Squamous Cell Carcinoma	No	Yes	Prostate	No	54	IIA
1	11431	6.43	cancer	72	Male	Caucasian	High School	Ex-smoker	22.7	Small Cell Carcinoma	No	Yes	Bladder, Prostate	Father	39	IB
1	11517	0.17	cancer	80	Female	Caucasian	High School	Ex-smoker	20.1	Squamous Cell Carcinoma	COPD	No		Mother	15	No Surgery
1	11523	1.01	cancer	69	Female	Caucasian	High School	Ex-smoker	23.9	Adenocarcinoma	No	No		No	29	IA
1	11560	3.64	cancer	65	Male	Caucasian	College	Ex-smoker	25.8	Squamous Cell Carcinoma	No	No		Full Sister	45	Tx Nx Mx
1	11661	25.63	cancer	82	Male	Caucasian	High School	Ex-smoker	22.2	Squamous Cell Carcinoma	COPD, Emphysema	Yes	NSCLC	Full Sister	100	No Surgery
1	11677	23.15	cancer	76	Female	Caucasian		Ex-smoker	22.6	Squamous Cell Carcinoma	No	Yes	Lymphoma	Full Brother	55	Tx Nx Mx
1	11680	6.65	cancer	76	Male	Caucasian	High School	Current smoker	24	Squamous Cell Carcinoma & SCLC	COPD	Yes	NSCLC, Renal/Kidney	No	25	No Surgery
1	11681	66.16	cancer	79	Male	Caucasian		Current smoker	22.4	Squamous Cell Carcinoma	COPD	Yes	Basal Cell Skin Cancer	Brother, Maternal Uncle	99	No Surgery
1	11683	0	cancer	57	Female	Caucasian	College	Never smoked	19.3	Adenocarcinoma	No	No		Father		IV
2	6967	1.36	low risk	65	Female	Caucasian	High School	Ex-smoker	31.9	Normal	COPD	No		Yes	20
2	7041	0.7	low risk	49	Male	Caucasian	High School	Ex-smoker	22.7	Normal	No	Yes	Head and Neck Cancer	No	20
2	7047	0.61	low risk	57	Male	Caucasian	Post-Graduate	Ex-smoker	26.8	Normal	Emphysema	No		No	25
2	7681	0.87	low risk	50	Female	Caucasian	College	Current smoker	22.3	Normal	COPD	No		No	25
2	8656	0.14	low risk	43	Female	Caucasian	College	Current smoker	20.9	Normal	No	No		No	11.5
2	9079	0	low risk	79	Male	Caucasian	High School	Ex-smoker	27.8	Normal	No	No		No	20
2	9277	0.67	low risk	60	Female	Caucasian	Post-Graduate	Ex-smoker	39.1	Normal	No	No		Yes	20
2	9317	0	low risk	62	Female	Caucasian	College	Never smoked	26.8	Normal	No	No		No	0
2	9339	0.98	low risk	63	Male	Caucasian	College	Ex-smoker	31.3	Normal	No	No		No	33
2	9500	0	low risk	76	Female	Caucasian	High School	Never smoked	26.3	Normal (Granuloma)	No	No		No	0
2	9837	0.54	low risk	60	Male	Caucasian	High School	Ex-smoker	28.6	Normal	No	No		No	38
2	10317	0.47	low risk	57	Male	Caucasian	High School	Ex-smoker	22.8	Normal	No	No		No	21
2	10601	0.52	low risk	65	Male	Caucasian	Post-Graduate	Ex-smoker	26.6	Normal	No	No		No	20
2	11097	1.61	low risk	61	Male	Caucasian	College	Ex-smoker	34.3	Normal	No	No		Yes	30
2	11119	0.47	low risk	58	Female	Caucasian	College	Ex-smoker	21.3	Normal (Granuloma)	No	No		No	18
2	11218	0.13	low risk	77	Female	Caucasian	College	Ex-smoker	27.8	Normal	No	No		Yes	3.25
2	11223	0.0473	low risk	57	Female	Caucasian	College	Ex-smoker	24.7	Normal (Granuloma)	No	No		No	1
2	11302	0	low risk	61	Male	Caucasian	College	Never smoked	26.8	Normal (Granuloma)	No	No		No	0
2	11398	0	low risk	61	Female	Caucasian	College	Never smoked	37.2	Normal (Granuloma)	No	No		No	0
2	11698	0	low risk	87	Female	Caucasian		Never smoked	15.5	Normal	COPD	No		No	0
2	11740	1.02	low risk	54	Male	African American	High School	Ex-smoker	28.6	Normal	No	No		Yes	20
2	11982	0	low risk	57	Female	Caucasian	Post-Graduate	Never smoked	37.1	Normal	No	No		No	0
2	12177	1.59	low risk	74	Male	Caucasian	High School	Ex-smoker	28.7	Normal	Emphysema	Yes	Melanoma Skin Cancer	No	15
2	12318	0.5	low risk	72	Male	Caucasian	College	Ex-smoker	26.4	Normal	No	Yes	Colon	No	6
2	12400	0.99	low risk	50	Female	Caucasian	High School	Current smoker	27.4	Normal	No	No		No	37
2	12465	0	low risk	64	Female	Unknown/Other	College	Never smoked	34.2	Normal	No	No		No	0
2	12883	0	low risk	76	Female	Caucasian	College	Never smoked	27.9	Normal	No	No		No	0
2	13731	0.45	low risk	53	Male	Caucasian	High School	Ex-smoker	32.8	Normal	No	No		No	25
2	14181	1.43	low risk	60	Male	Caucasian	High School	Ex-smoker	32.7	Normal	Emphysema	No		No	50
2	14249	1.48	low risk	74	Female	Caucasian	Some College	Ex-smoker	30.2	Normal	Emphysema	Yes	Non-Melanoma Skin Cancer (e.g. Basal Cell); Other; Colon; Bladder	No	18
2	15165	0	low risk	62	Female	Caucasian	College	Never smoked	20.5	Normal	No	No		Yes	0
2	15678	0	low risk	75	Female	Caucasian	Post-Graduate	Never smoked	23.4	Normal	No	No		No	0
2	4328	19.83	high risk	66	Female	Caucasian	Less Than HS	Current smoker	28.2	Normal	COPD	No		Yes	106
2	5577	25.76	high risk	74	Female	Caucasian	High School	Current smoker	27.1	Normal	COPD	No		Yes	60
2	7233	4.28	high risk	63	Male	Caucasian	High School	Ex-smoker	22.4	Normal	COPD	No		No	47
2	8015	6.84	high risk	74	Male	Caucasian	High School	Ex-smoker	37	Normal	Emphysema	No		No	57
2	8119	8.87	high risk	74	Female	Caucasian	Post-Graduate	Current smoker	22.1	Normal	Emphysema	No		No	60
2	8135	3.93	high risk	67	Male	Caucasian	College	Ex-smoker	29.3	Normal	Emphysema	No		No	49
2	8202	6.54	high risk	66	Male	Native American	College	Current smoker	34.3	Normal	Emphysema	No		No	78
2	8635	14.45	high risk	71	Male	Caucasian	High School	Ex-smoker	33.4	Normal	COPD	Yes	Lung - Small Cell;Non-Melanoma Skin Cancer (e.g. Basal Cell); Melanoma Skin Cancer	No	122.5
2	9049	5.96	high risk	65	Female	Caucasian	College	Ex-smoker	39	Normal	COPD	No		Yes	73.5
2	9357	2.79	high risk	64	Male	Caucasian	College	Ex-smoker	24.1	Normal	COPD	No		No	52.5
2	9425	6.64	high risk	70	Female	Caucasian	College	Current smoker	28.6	Normal	COPD	No		No	66
2	10219	12.65	high risk	67	Male	Caucasian	College	Current smoker	30.3	Normal	Emphysema	Yes	Non-Melanoma Skin Cancer (e.g. Basal Cell)	No	135
2	10358	2.5	high risk	57	Female	Caucasian	High School	Ex-smoker	22.1	Normal	COPD	No		No	43
2	10520	2.54	high risk	53	Male	Caucasian	High School	Current smoker	31.5	Normal	No	No		Yes	45
2	10857	5.05	high risk	72	Male	Caucasian	High School	Ex-smoker	32.5	Normal	No	No		Yes	85
2	11183	4.82	high risk	60	Male	Caucasian	High School	Current smoker	30.1	Normal	No	Yes	Renal/Kidney	No	63
2	11235	7.1	high risk	61	Male	Caucasian	High School	Current smoker	23.2	Normal	COPD	No		No	90
2	11432	4.06	high risk	60	Male	Caucasian	High School	Current smoker	19.5	Normal	COPD	No		No	40
2	11447	19.13	high risk	67	Male	Caucasian	High School	Current smoker	23	Normal	COPD	No		Yes	78
2	11641	3.4	high risk	56	Male	Caucasian	Less Than HS	Current smoker	22.6	Normal	COPD	No		No	75
2	11657	2.21	high risk	73	Female	Caucasian	College	Ex-smoker	24.2	Normal	COPD	No		No	37.5
2	11736	5	high risk	66	Female	Caucasian		Ex-smoker	19.1	Normal	No	No		No	47
2	11739	5.27	high risk	65	Female	Caucasian	High School	Current smoker	20.3	Normal	COPD	No		No	37
2	11758	21.44	high risk	77	Female	Caucasian		Current smoker	28.9	Normal	Emphysema	No		No	60
2	11760	2.73	high risk	48	Female	Caucasian	Less Than HS	Current smoker	20.4	Normal	No	Yes	Ovarian; Other	Yes	33
2	11903	9.74	high risk	60	Male	Caucasian	High School	Current smoker	29.2	Normal	COPD	No		Yes	90
2	12027	5.57	high risk	61	Male	Caucasian	High School	Ex-smoker	21.7	Normal	COPD	Yes	Prostate; Skin Cancer	No	100
2	12278	0	high risk	87	Male	Caucasian	College	Current smoker	31.9	Normal	Emphysema	Yes	Lung - Non Small Cell; Skin Caner; Prostate	No	50
2	12885	3.81	high risk	62	Male	Caucasian	High School	Ex-smoker	30.8	Normal	No	Yes	Prostate	Yes	36
2	12913	9.53	high risk	67	Female	Caucasian	High School	Current smoker	23	Normal	COPD	No		No	67.5
2	13736	8.27	high risk	65	Male	Unknown/Other	Some College	Current smoker	22.6	Normal	COPD	No		No	90
2	14281	11.03	high risk	59	Male	Caucasian	Less Than HS	Current smoker	24.2	Normal	COPD	No		Yes	82.25
2	14344	6.71	high risk	67	Male	Caucasian	Post-Graduate	Ex-smoker	29.8	Normal	Emphysema	Yes	Bladder	No	100
2	14430	6.57	high risk	70	Male	Caucasian	High School	Ex-smoker	25.1	Normal	No	Yes	Colon	No	48
2	6612	9.5	cancer	68	Male	Caucasian	College	Current smoker	33.2	Squamous Cell Carcinoma	COPD	No		Yes	50	IA
2	6663	3.29	cancer	73	Male	Caucasian	College	Ex-smoker	24.4	Squamous Cell Carcinoma	No	Yes	Lung Cancer	No	37.5	IIIA
2	6679	14.07	cancer	73	Male	Caucasian	College	Current smoker	23.7	Large Cell Neuroendocrine	COPD	Yes	Prostate	No	57	IA
2	6713	2.33	cancer	57	Female	Caucasian	High School	Current smoker	20.3	Squamous Cell Carcinoma	COPD	No		No	30	IIIA
2	6741	7.77	cancer	63	Female	African American	College	Current smoker	34.4	Squamous Cell Carcinoma	COPD	Yes	Breast	No	24	IIIB
2	6750	0.48	cancer	63	Female	African American	College	Current smoker	34.3	Adenocarcinoma	Emphysema	No		No	0.3	IA
2	6777	20.32	cancer	71	Female	Caucasian	College	Current smoker	18.6	Adenocarcinoma	Emphysema	No		Yes	58	IIIA
2	6784	7.23	cancer	73	Male	Caucasian	High School	Ex-smoker	18.9	Squamous Cell Carcinoma	COPD	No		No	60	Unknown
2	6796	4.94	cancer	73	Male	Caucasian	High School	Ex-smoker	30.4	Adenocarcinoma	No	No		Yes	75	IIIA
2	6807	28.86	cancer	67	Male	Caucasian	High School	Current smoker	23.3	Adenocarcinoma	COPD	Yes	Skin Cancer; Melanoma Skin Cancer	Yes	100	IA
2	6820	5.73	cancer	59	Female	Caucasian	College	Current smoker	27.9	Squamous Cell Carcinoma	COPD	Yes	Lung - Non Small Cell	No	60	IB
2	6868	0.53	cancer	62	Male	Caucasian	High School	Ex-smoker	37.9	Adenocarcinoma	Emphysema	No		No	15	IIIA
2	6896	42.51	cancer	76	Female	Caucasian	Less Than HS	Current smoker	24.9	Adenocarcinoma	Emphysema	Yes	Lung - Non Small Cell	Yes	60	IB
2	7401	4.21	cancer	53	Male	Caucasian	Less Than HS	Current smoker	26.3	Squamous Cell Carcinoma	No	No		Yes	80	IVA
2	7664	29.15	cancer	76	Male	Caucasian	High School	Current smoker	21.9	Adenocarcinoma	COPD	Yes	Prostate; Larynx	No	60	IB
2	7715	17.07	cancer	67	Male	Caucasian	Less Than HS	Current smoker	26.5	Squamous Cell Carcinoma	Emphysema	No		No	171	IIB
2	7804	2.77	cancer	59	Female	Caucasian	High School	Current smoker	30	Non Small Cell (NSCLC)	COPD	No		No	39	IVB
2	7806	9.86	cancer	63	Male	Caucasian	Less Than HS	Current smoker	31.4	Adenocarcinoma	No	No		Yes	200	IIIA
2	7812	10.62	cancer	65	Male	Caucasian	High School	Current smoker	28.3	Adenocarcinoma	COPD	No		Yes	70	IIIA
2	8340	7.83	cancer	64	Male	Caucasian	High School	Ex-smoker	30.4	Squamous Cell Carcinoma	COPD	No		Yes	108	IA
2	8378	1.95	cancer	61	Male	Caucasian	College	Current smoker	46.8	Adenocarcinoma	COPD	No		No	45	IA
2	8443	1.24	cancer	62	Male	Caucasian	Less Than HS	Current smoker	18.1	Adenocarcinoma	No	No		No	16.5	IIIC
2	8660	3.4	cancer	61	Male	Caucasian	High School	Current smoker	24.2	Adenocarcinoma	No	No		No	47	IIIC
2	8915	15.03	cancer	71	Male	Caucasian	High School	Current smoker	37.2	Adenocarcinoma	COPD	No		No	118	IA
2	9219	12.33	cancer	65	Female	Caucasian	High School	Current smoker	22.9	Adenocarcinoma	Emphysema	No		Yes	50	IA
2	9258	11.24	cancer	70	Female	Caucasian	High School	Current smoker	19.5	Adenocarcinoma	COPD	No		No	50	IB
2	9337	3.47	cancer	69	Male	Caucasian	College	Ex-smoker	29	Squamous Cell Carcinoma	COPD	No		No	78	IIIA
2	9401	0.33	cancer	62	Female	Caucasian	College	Ex-smoker	21.1	Adenocarcinoma	No	No		Yes	9.5	IB
2	9414	3.54e-08	cancer	69	Female	Caucasian	High School	Ex-smoker	53	Squamous Cell Carcinoma	No	No		Yes	17	Stage 0
2	9459	11.92	cancer	70	Male	Caucasian	Less Than HS	Current smoker	24.7	Squamous Cell Carcinoma	COPD	No		No	54	IVA
2	9461	6	cancer	61	Female	Caucasian	Less Than HS	Current smoker	28.3	Adenocarcinoma	COPD	No		Yes	37	IIIA
2	9479	8.02	cancer	58	Female	Caucasian	High School	Current smoker	31.4	Squamous Cell Carcinoma	COPD	Yes	Gynecological Cancer	Yes	45	IIIB
2	9539	1.42	cancer	65	Male	Caucasian	Post-Graduate	Ex-smoker	32.3	Adenocarcinoma	COPD	No		No	35	IIIA
2	9577	17.46	cancer	73	Male	African American	High School	Ex-smoker	28.7	Adenocarcinoma	Emphysema	No		Yes	44	IB
2	9617	0.59	cancer	61	Male	Caucasian	High School	Current smoker	24.8	Adenocarcinoma	No	No		No	10	IIIA
2	9709	8.32	cancer	66	Female	Caucasian		Current smoker	32	Squamous Cell Carcinoma	COPD	No		No	55	IB
2	9717	0.89	cancer	64	Female	Caucasian	Post-Graduate	Ex-smoker	30.1	Adenocarcinoma	No	No		Yes	25	IVA
2	10278	9.4	cancer	64	Male	Caucasian	High School	Current smoker	18.5	Adenocarcinoma	Emphysema	No		No	72	IIB
2	10437	2.38	cancer	59	Male	Caucasian	College	Current smoker	19.8	Adenocarcinoma	COPD	No		No	33	IIIA
2	10438	13.6	cancer	67	Female	Caucasian		Current smoker	30.4	Adenocarcinoma	COPD	No		Yes	50	IB
2	10477	1.92	cancer	71	Male	Caucasian	High School	Ex-smoker	25.1	Squamous Cell Carcinoma	COPD	No		No	30	IIIA
2	10557	8.09	cancer	63	Male	Caucasian	High School	Current smoker	21.4	Squamous Cell Carcinoma	COPD	No		No	86	IVA
2	11037	20.33	cancer	70	Female	African American	High School	Current smoker	22.9	Adenocarcinoma	COPD	No		No	79.5	IVA
2	11140	6.41	cancer	73	Female	Caucasian	High School	Ex-smoker	25.4	Adenocarcinoma	No	No		Yes	40	IVA
2	11168	14.07	cancer	72	Male	Caucasian	High School	Current smoker	21	Squamous Cell Carcinoma	COPD	Yes	Bladder	No	40	IB
2	11190	0.15	cancer	63	Male	African American	High School	Current smoker	22.6	Adenocarcinoma	No	No		No	10.75	IIIB
2	11208	8.74	cancer	62	Male	Caucasian		Current smoker	18.2	Squamous Cell Carcinoma	COPD	No		No	67.5	IIIB
2	11557	14.32	cancer	60	Male	African American		Current smoker	20.4	Adenocarcinoma	COPD	No		Yes	48	IVA
2	11578	6.07	cancer	66	Male	Caucasian	High School	Ex-smoker	33.5	Squamous Cell Carcinoma	COPD	No		Yes	75	IA
2	11650	6.58	cancer	65	Male	Caucasian	High School	Current smoker	29	Squamous Cell Carcinoma	COPD	No		No	52	IA
2	11682	1.21	cancer	74	Male	Caucasian	High School	Ex-smoker	29.7	Adenocarcinoma	No	No		No	25	IVA
2	11683	0	cancer	57	Female	Caucasian	College	Never smoked	19.3	Adenocarcinoma	No	No		Yes	0	IVA
2	11693	5.4	cancer	61	Male	Caucasian	High School	Ex-smoker	33.3	Squamous Cell Carcinoma	COPD	No		Yes	60	IIIB
2	11693	5.4	cancer	61	Male	Caucasian	High School	Ex-smoker	33.3	Squamous Cell Carcinoma	COPD	No		Yes	60	IIIB
2	11706	14.45	cancer	72	Male	Caucasian		Current smoker	22.2	Adenocarcinoma	No	No		No	79.5	IVA
2	11905	2.5	cancer	57	Female	Caucasian		Ex-smoker	28.8	Squamous Cell Carcinoma	COPD	No		Yes	30	IB
2	11939	19.42	cancer	71	Female	Caucasian	High School	Current smoker	26.7	Squamous Cell Carcinoma	COPD	Yes	Other; Breast	No	75	IIB
2	11995	1.69	cancer	67	Male	Caucasian	High School	Ex-smoker	28.7	Squamous Cell Carcinoma	COPD	No		No	30	IIA
2	12077	26.78	cancer	76	Female	Caucasian	High School	Ex-smoker	23.3	Squamous Cell Carcinoma	COPD	Yes	Lung - Non Small Cell;Lung - Non Small Cell; Melanoma Skin Cancer	No	90	Unknown
2	12340	3.09	cancer	66	Male	Caucasian	Less Than HS	Ex-smoker	22.9	Squamous Cell Carcinoma	COPD	No		No	56	IIIA
2	12379	3.06	cancer	75	Male	Caucasian	Less Than HS	Ex-smoker	26.6	Non Small Cell (NSCLC)	COPD	No		No	30	Unknown
2	12955	23.24	cancer	81	Male	Caucasian	High School	Ex-smoker	24.3	Adenocarcinoma	Emphysema	Yes	Prostate	No	60	IIIA
2	13195	8.45	cancer	78	Male	Caucasian	Some College	Ex-smoker	27.9	Adenocarcinoma	Emphysema	No		No	67.5	IIB
2	13336	18.01	cancer	68	Male	Caucasian	College	Current smoker	23	Squamous Cell Carcinoma	COPD	Yes	Skin Cancer	Yes	50	IIB
2	13438	0.82	cancer	63	Female	Caucasian	Some College	Ex-smoker	30.8	Adenocarcinoma	Emphysema	No		Yes	15	IIB
2	13598	6.89	cancer	64	Male	Caucasian	College	Current smoker	42.2	Squamous Cell Carcinoma	COPD	No		Yes	70.5	IVA
2	13619	1.7	cancer	59	Male	Caucasian	Some College	Ex-smoker	24.9	Squamous Cell Carcinoma	No	No		No	60	Unknown
2	13626	17.71	cancer	85	Male	Caucasian	High School	Ex-smoker	24.7	Squamous Cell Carcinoma	Emphysema	Yes	Other	No	80	IA
2	13641	2.61	cancer	71	Male	Caucasian	Some College	Ex-smoker	32.5	Adenocarcinoma	No	No		No	44	Unknown
2	13711	1	cancer	69	Male	Caucasian	College	Ex-smoker	26.5	Squamous Cell Carcinoma	No	No		No	24.75	Unknown
2	13732	17.12	cancer	74	Male	Caucasian	High School	Ex-smoker	28	Squamous Cell Carcinoma	COPD	Yes	Skin Cancer	No	75	Unknown
2	13800	1.79	cancer	62	Male	Caucasian	High School	Ex-smoker	29.4	Non Small Cell (NSCLC)	COPD	No		No	35	IA
2	13835	2.08	cancer	63	Male	Caucasian	High School	Current smoker	20	Squamous Cell Carcinoma	COPD	No		No	20	IIB
2	13948	1.43	cancer	67	Female	Caucasian	College	Ex-smoker	18.8	Small Cell Carcinoma	COPD	No		No	17.5	Limited
2	13956	1.39	cancer	53	Male	Caucasian	Some College	Current smoker	28	Large Cell Carcinoma	Emphysema	No		No	35	IIB
2	13990	8.3	cancer	65	Male	Caucasian	Some College	Ex-smoker	27.6	Squamous Cell Carcinoma	COPD	Yes	Non-Melanoma Skin Cancer (e.g. Basal Cell); Prostate	Yes	40	IA
2	14047	9.48	cancer	69	Female	African American	Some College	Current smoker	29	Squamous Cell Carcinoma	No	No		No	73.5	IIB
2	14049	3.01	cancer	62	Male	Caucasian	Less Than HS	Ex-smoker	29.5	Large Cell Neuroendocrine	Emphysema	No		No	87.5	IVB
2	14306	6.96	cancer	70	Male	Caucasian	Some College	Current smoker	22.1	Adenocarcinoma	Emphysema	Yes	Other	No	27.5	IA
2	14325	18.22	cancer	75	Male	Caucasian	High School	Current smoker	25	Squamous Cell Carcinoma	No	Yes	Head and Neck Cancer; Prostate; Melanoma Skin Cancer	No	57	IB
2	14405	5.22	cancer	68	Female	African American	Some College	Ex-smoker	30.8	Squamous Cell Carcinoma	COPD	No		No	50	IA
2	14855	11.19	cancer	75	Male	Caucasian		Ex-smoker	28.5	Adenocarcinoma, Squamous Cell Carcinoma	No	Yes	Larynx	No	50	Unknown
2	15202	5.9	cancer	60	Female	Caucasian	High School	Current smoker	25.8	Adenocarcinoma	No	Yes	Skin Cancer; Lung - Non Small Cell	No	67.5	Unknown
