# Supplementary material for: Validation of a Proteomic Signature of Lung Cancer Risk from Bronchial Specimens of Risk-Stratified Individuals
Source: Cancers (Basel). 2023 Sep 10;15(18):4504. doi: 10.3390/cancers15184504 (PMC10526486; doi:10.3390/cancers15184504)
Supplement: Supplementary file 1 [file cancers-15-04504-s001.zip › Table S2_SRM quantitation results.xlsx]

## Sheet: SRM Transition List
Protein	Peptide	Isotope Labeling	Precursor Mz	Precursor Charge	Fragment Mz	Fragment Charge	Fragment Ion
1433F_HUMAN	AVTELNEPLSNEDR	LIght	793.886	2	830.4	1	y7
1433F_HUMAN	AVTELNEPLSNEDR	LIght	793.886	2	959.443	1	y8
1433F_HUMAN	AVTELNEPLSNEDR	Light	793.886	2	1073.49	1	y9
1433F_HUMAN	AVTELNEPLSNEDR	Heavy	798.891	2	840.409	1	y7
1433F_HUMAN	AVTELNEPLSNEDR	Heavy	798.891	2	969.451	1	y8
1433F_HUMAN	AVTELNEPLSNEDR	Heavy	798.891	2	1083.49	1	y9
1433F_HUMAN	VISSIEQK	LIght	452.261	2	604.33	1	y5
1433F_HUMAN	VISSIEQK	LIght	452.261	2	691.362	1	y6
1433F_HUMAN	VISSIEQK	Light	452.261	2	804.446	1	y7
1433F_HUMAN	VISSIEQK	Heavy	456.268	2	612.344	1	y5
1433F_HUMAN	VISSIEQK	Heavy	456.268	2	699.376	1	y6
1433F_HUMAN	VISSIEQK	Heavy	456.268	2	812.46	1	y7
1433S_HUMAN	NVVGGQR	LIght	365.204	2	417.22	1	y4
1433S_HUMAN	NVVGGQR	Light	365.204	2	516.289	1	y5
1433S_HUMAN	NVVGGQR	Heavy	370.208	2	427.229	1	y4
1433S_HUMAN	NVVGGQR	Heavy	370.208	2	526.297	1	y5
1433S_HUMAN	YEDMAAFMK	LIght	553.238	2	698.336	1	y6
1433S_HUMAN	YEDMAAFMK	Light	553.238	2	813.363	1	y7
1433S_HUMAN	YEDMAAFMK	Heavy	557.245	2	706.351	1	y6
1433S_HUMAN	YEDMAAFMK	Heavy	557.245	2	821.378	1	y7
6PGD_HUMAN	AGQAVDDFIEK	LIght	596.796	2	766.362	1	y6
6PGD_HUMAN	AGQAVDDFIEK	LIght	596.796	2	865.43	1	y7
6PGD_HUMAN	AGQAVDDFIEK	Light	596.796	2	936.467	1	y8
6PGD_HUMAN	AGQAVDDFIEK	Heavy	600.803	2	774.376	1	y6
6PGD_HUMAN	AGQAVDDFIEK	Heavy	600.803	2	873.444	1	y7
6PGD_HUMAN	AGQAVDDFIEK	Heavy	600.803	2	944.481	1	y8
6PGD_HUMAN	TIFQGIAAK	LIght	474.779	2	459.293	1	y5
6PGD_HUMAN	TIFQGIAAK	LIght	474.779	2	587.351	1	y6
6PGD_HUMAN	TIFQGIAAK	Light	474.779	2	734.42	1	y7
6PGD_HUMAN	TIFQGIAAK	Heavy	478.786	2	467.307	1	y5
6PGD_HUMAN	TIFQGIAAK	Heavy	478.786	2	595.365	1	y6
6PGD_HUMAN	TIFQGIAAK	Heavy	478.786	2	742.434	1	y7
ACLY_HUMAN	LYRPGSVAYVSR	LIght	456.586	3	361.219	1	y3
ACLY_HUMAN	LYRPGSVAYVSR	LIght	456.586	3	524.283	1	y4
ACLY_HUMAN	LYRPGSVAYVSR	Light	456.586	3	595.32	1	y5
ACLY_HUMAN	LYRPGSVAYVSR	Heavy	459.922	3	371.228	1	y3
ACLY_HUMAN	LYRPGSVAYVSR	Heavy	459.922	3	534.291	1	y4
ACLY_HUMAN	LYRPGSVAYVSR	Heavy	459.922	3	605.328	1	y5
ACLY_HUMAN	TIAIIAEGIPEALTR	LIght	784.456	2	686.383	1	y6
ACLY_HUMAN	TIAIIAEGIPEALTR	Light	784.456	2	856.489	1	y8
ACLY_HUMAN	TIAIIAEGIPEALTR	Heavy	789.46	2	696.391	1	y6
ACLY_HUMAN	TIAIIAEGIPEALTR	Heavy	789.46	2	866.497	1	y8
ACSF3_HUMAN	FLSSETPR	LIght	468.743	2	589.294	1	y5
ACSF3_HUMAN	FLSSETPR	LIght	468.743	2	676.326	1	y6
ACSF3_HUMAN	FLSSETPR	Light	468.743	2	789.41	1	y7
ACSF3_HUMAN	FLSSETPR	Heavy	473.747	2	599.302	1	y5
ACSF3_HUMAN	FLSSETPR	Heavy	473.747	2	686.334	1	y6
ACSF3_HUMAN	FLSSETPR	Heavy	473.747	2	799.418	1	y7
ACSF3_HUMAN	LPGSVGTPLPGVQVR	Light	738.93	2	1023.59	1	y10
ACSF3_HUMAN	LPGSVGTPLPGVQVR	LIght	738.93	2	655.389	1	y6
ACSF3_HUMAN	LPGSVGTPLPGVQVR	LIght	738.93	2	865.525	1	y8
ACSF3_HUMAN	LPGSVGTPLPGVQVR	Heavy	743.934	2	1033.6	1	y10
ACSF3_HUMAN	LPGSVGTPLPGVQVR	Heavy	743.934	2	665.397	1	y6
ACSF3_HUMAN	LPGSVGTPLPGVQVR	Heavy	743.934	2	875.534	1	y8
AK1BA_HUMAN	TAAQVLIR	LIght	436.272	2	401.287	1	y3
AK1BA_HUMAN	TAAQVLIR	LIght	436.272	2	628.414	1	y5
AK1BA_HUMAN	TAAQVLIR	Light	436.272	2	699.451	1	y6
AK1BA_HUMAN	TAAQVLIR	Heavy	441.276	2	411.295	1	y3
AK1BA_HUMAN	TAAQVLIR	Heavy	441.276	2	638.422	1	y5
AK1BA_HUMAN	TAAQVLIR	Heavy	441.276	2	709.459	1	y6
AK1BA_HUMAN	VAIDAGYR	LIght	432.732	2	466.241	1	y4
AK1BA_HUMAN	VAIDAGYR	LIght	432.732	2	581.268	1	y5
AK1BA_HUMAN	VAIDAGYR	Light	432.732	2	765.389	1	y7
AK1BA_HUMAN	VAIDAGYR	Heavy	437.736	2	476.249	1	y4
AK1BA_HUMAN	VAIDAGYR	Heavy	437.736	2	591.276	1	y5
AK1BA_HUMAN	VAIDAGYR	Heavy	437.736	2	775.397	1	y7
AL1A1_HUMAN	QAFQIGSPWR	LIght	595.309	2	602.305	1	y5
AL1A1_HUMAN	QAFQIGSPWR	LIght	595.309	2	715.389	1	y6
AL1A1_HUMAN	QAFQIGSPWR	Light	595.309	2	990.516	1	y8
AL1A1_HUMAN	QAFQIGSPWR	Heavy	600.313	2	612.313	1	y5
AL1A1_HUMAN	QAFQIGSPWR	Heavy	600.313	2	725.397	1	y6
AL1A1_HUMAN	QAFQIGSPWR	Heavy	600.313	2	1000.52	1	y8
AL1A1_HUMAN	TIPIDGNFFTYTR	LIght	772.891	2	687.346	1	y5
AL1A1_HUMAN	TIPIDGNFFTYTR	LIght	772.891	2	1005.48	1	y8
AL1A1_HUMAN	TIPIDGNFFTYTR	Light	772.891	2	1120.51	1	y9
AL1A1_HUMAN	TIPIDGNFFTYTR	Heavy	777.895	2	697.354	1	y5
AL1A1_HUMAN	TIPIDGNFFTYTR	Heavy	777.895	2	1015.49	1	y8
AL1A1_HUMAN	TIPIDGNFFTYTR	Heavy	777.895	2	1130.51	1	y9
AL3A1_HUMAN	LPEWAADEPVEK	LIght	692.343	2	787.383	1	y7
AL3A1_HUMAN	LPEWAADEPVEK	Light	692.343	2	858.42	1	y8
AL3A1_HUMAN	LPEWAADEPVEK	LIght	692.343	2	1044.5	1	y9
AL3A1_HUMAN	LPEWAADEPVEK	Heavy	696.35	2	795.397	1	y7
AL3A1_HUMAN	LPEWAADEPVEK	Heavy	696.35	2	866.435	1	y8
AL3A1_HUMAN	LPEWAADEPVEK	Heavy	696.35	2	1052.51	1	y9
AL3A1_HUMAN	VAYGGTGDAATR	Light	569.778	2	968.443	1	y10
AL3A1_HUMAN	VAYGGTGDAATR	LIght	569.778	2	748.358	1	y8
AL3A1_HUMAN	VAYGGTGDAATR	LIght	569.778	2	805.38	1	y9
AL3A1_HUMAN	VAYGGTGDAATR	Heavy	574.782	2	978.451	1	y10
AL3A1_HUMAN	VAYGGTGDAATR	Heavy	574.782	2	758.367	1	y8
AL3A1_HUMAN	VAYGGTGDAATR	Heavy	574.782	2	815.388	1	y9
ANM1_HUMAN	ATLYVTAIEDR	LIght	626.333	2	704.357	1	y6
ANM1_HUMAN	ATLYVTAIEDR	LIght	626.333	2	803.426	1	y7
ANM1_HUMAN	ATLYVTAIEDR	Light	626.333	2	966.489	1	y8
ANM1_HUMAN	ATLYVTAIEDR	Heavy	631.337	2	714.366	1	y6
ANM1_HUMAN	ATLYVTAIEDR	Heavy	631.337	2	813.434	1	y7
ANM1_HUMAN	ATLYVTAIEDR	Heavy	631.337	2	976.497	1	y8
ANM1_HUMAN	WLAPDGLIFPDR	LIght	700.372	2	534.267	1	y4
ANM1_HUMAN	WLAPDGLIFPDR	Light	700.372	2	1029.54	1	y9
ANM1_HUMAN	WLAPDGLIFPDR	Heavy	705.376	2	544.275	1	y4
ANM1_HUMAN	WLAPDGLIFPDR	Heavy	705.376	2	1039.54	1	y9
ANXA2_HUMAN	TNQELQEINR	LIght	622.815	2	531.289	1	y4
ANXA2_HUMAN	TNQELQEINR	LIght	622.815	2	659.347	1	y5
ANXA2_HUMAN	TNQELQEINR	Light	622.815	2	772.431	1	y6
ANXA2_HUMAN	TNQELQEINR	Heavy	627.819	2	541.297	1	y4
ANXA2_HUMAN	TNQELQEINR	Heavy	627.819	2	669.355	1	y5
ANXA2_HUMAN	TNQELQEINR	Heavy	627.819	2	782.439	1	y6
ANXA3_HUMAN	LTFDEYR	LIght	472.23	2	582.252	1	y4
ANXA3_HUMAN	LTFDEYR	LIght	472.23	2	729.32	1	y5
ANXA3_HUMAN	LTFDEYR	Light	472.23	2	830.368	1	y6
ANXA3_HUMAN	LTFDEYR	Heavy	477.234	2	592.26	1	y4
ANXA3_HUMAN	LTFDEYR	Heavy	477.234	2	739.328	1	y5
ANXA3_HUMAN	LTFDEYR	Heavy	477.234	2	840.376	1	y6
ANXA3_HUMAN	SEIDLLDIR	LIght	537.295	2	629.398	1	y5
ANXA3_HUMAN	SEIDLLDIR	LIght	537.295	2	744.425	1	y6
ANXA3_HUMAN	SEIDLLDIR	Light	537.295	2	857.509	1	y7
ANXA3_HUMAN	SEIDLLDIR	Heavy	542.3	2	639.406	1	y5
ANXA3_HUMAN	SEIDLLDIR	Heavy	542.3	2	754.433	1	y6
ANXA3_HUMAN	SEIDLLDIR	Heavy	542.3	2	867.517	1	y7
ANXA6_HUMAN	DAFVAIVQSVK	LIght	588.835	2	560.34	1	y5
ANXA6_HUMAN	DAFVAIVQSVK	Light	588.835	2	843.53	1	y8
ANXA6_HUMAN	DAFVAIVQSVK	Heavy	592.842	2	568.354	1	y5
ANXA6_HUMAN	DAFVAIVQSVK	Heavy	592.842	2	851.544	1	y8
ANXA6_HUMAN	GLGTDEDTIIDIITHR	LIght	590.307	3	639.394	1	y5
ANXA6_HUMAN	GLGTDEDTIIDIITHR	Light	590.307	3	754.421	1	y6
ANXA6_HUMAN	GLGTDEDTIIDIITHR	Heavy	593.643	3	649.402	1	y5
ANXA6_HUMAN	GLGTDEDTIIDIITHR	Heavy	593.643	3	764.429	1	y6
BCAS1_HUMAN	TGDQAADSSLGSVK	Light	668.323	2	934.484	1	y10
BCAS1_HUMAN	TGDQAADSSLGSVK	LIght	668.323	2	677.383	1	y7
BCAS1_HUMAN	TGDQAADSSLGSVK	LIght	668.323	2	792.41	1	y8
BCAS1_HUMAN	TGDQAADSSLGSVK	LIght	668.323	2	863.447	1	y9
BCAS1_HUMAN	TGDQAADSSLGSVK	Heavy	672.33	2	942.498	1	y10
BCAS1_HUMAN	TGDQAADSSLGSVK	Heavy	672.33	2	685.397	1	y7
BCAS1_HUMAN	TGDQAADSSLGSVK	Heavy	672.33	2	800.424	1	y8
BCAS1_HUMAN	TGDQAADSSLGSVK	Heavy	672.33	2	871.461	1	y9
BCAS1_HUMAN	TITPPEPEPTGAPQK	Light	781.907	2	1150.57	1	y11
BCAS1_HUMAN	TITPPEPEPTGAPQK	LIght	781.907	2	624.317	2	y12
BCAS1_HUMAN	TITPPEPEPTGAPQK	LIght	781.907	2	924.479	1	y9
BCAS1_HUMAN	TITPPEPEPTGAPQK	Heavy	785.914	2	1158.59	1	y11
BCAS1_HUMAN	TITPPEPEPTGAPQK	Heavy	785.914	2	628.324	2	y12
BCAS1_HUMAN	TITPPEPEPTGAPQK	Heavy	785.914	2	932.493	1	y9
BGAL_HUMAN	AYVAVDGIPQGVLER	Light	793.93	2	1083.58	1	y10
BGAL_HUMAN	AYVAVDGIPQGVLER	LIght	793.93	2	798.447	1	y7
BGAL_HUMAN	AYVAVDGIPQGVLER	LIght	793.93	2	968.552	1	y9
BGAL_HUMAN	AYVAVDGIPQGVLER	Heavy	798.935	2	1093.59	1	y10
BGAL_HUMAN	AYVAVDGIPQGVLER	Heavy	798.935	2	808.455	1	y7
BGAL_HUMAN	AYVAVDGIPQGVLER	Heavy	798.935	2	978.561	1	y9
BGAL_HUMAN	TEAVASSLYDILAR	Light	754.901	2	1108.6	1	y10
BGAL_HUMAN	TEAVASSLYDILAR	LIght	754.901	2	950.531	1	y8
BGAL_HUMAN	TEAVASSLYDILAR	LIght	754.901	2	1037.56	1	y9
BGAL_HUMAN	TEAVASSLYDILAR	Heavy	759.906	2	1118.61	1	y10
BGAL_HUMAN	TEAVASSLYDILAR	Heavy	759.906	2	960.539	1	y8
BGAL_HUMAN	TEAVASSLYDILAR	Heavy	759.906	2	1047.57	1	y9
C1TC_HUMAN	TDPTTLTDEEINR	LIght	752.86	2	876.406	1	y7
C1TC_HUMAN	TDPTTLTDEEINR	LIght	752.86	2	989.49	1	y8
C1TC_HUMAN	TDPTTLTDEEINR	Light	752.86	2	1090.54	1	y9
C1TC_HUMAN	TDPTTLTDEEINR	Heavy	757.864	2	886.414	1	y7
C1TC_HUMAN	TDPTTLTDEEINR	Heavy	757.864	2	999.498	1	y8
C1TC_HUMAN	TDPTTLTDEEINR	Heavy	757.864	2	1100.55	1	y9
C1TC_HUMAN	TPVPSDIDISR	LIght	600.317	2	603.346	1	y5
C1TC_HUMAN	TPVPSDIDISR	Light	600.317	2	902.458	1	y8
C1TC_HUMAN	TPVPSDIDISR	LIght	600.317	2	451.733	2	y8
C1TC_HUMAN	TPVPSDIDISR	Heavy	605.321	2	613.354	1	y5
C1TC_HUMAN	TPVPSDIDISR	Heavy	605.321	2	912.466	1	y8
C1TC_HUMAN	TPVPSDIDISR	Heavy	605.321	2	456.737	2	y8
CAYP1_HUMAN	GASGIQGLAR	LIght	465.262	2	416.262	1	y4
CAYP1_HUMAN	GASGIQGLAR	LIght	465.262	2	544.32	1	y5
CAYP1_HUMAN	GASGIQGLAR	Light	465.262	2	714.426	1	y7
CAYP1_HUMAN	GASGIQGLAR	Heavy	470.266	2	426.27	1	y4
CAYP1_HUMAN	GASGIQGLAR	Heavy	470.266	2	554.328	1	y5
CAYP1_HUMAN	GASGIQGLAR	Heavy	470.266	2	724.434	1	y7
CAYP1_HUMAN	SGDGVVTVDDLR	LIght	616.809	2	403.23	1	y3
CAYP1_HUMAN	SGDGVVTVDDLR	LIght	616.809	2	718.373	1	y6
CAYP1_HUMAN	SGDGVVTVDDLR	Light	616.809	2	817.441	1	y7
CAYP1_HUMAN	SGDGVVTVDDLR	Heavy	621.814	2	413.238	1	y3
CAYP1_HUMAN	SGDGVVTVDDLR	Heavy	621.814	2	728.381	1	y6
CAYP1_HUMAN	SGDGVVTVDDLR	Heavy	621.814	2	827.45	1	y7
CEAM5_HUMAN	SDLVNEEATGQFR	LIght	733.35	2	808.395	1	y7
CEAM5_HUMAN	SDLVNEEATGQFR	LIght	733.35	2	937.437	1	y8
CEAM5_HUMAN	SDLVNEEATGQFR	Light	733.35	2	1051.48	1	y9
CEAM5_HUMAN	SDLVNEEATGQFR	Heavy	738.354	2	818.403	1	y7
CEAM5_HUMAN	SDLVNEEATGQFR	Heavy	738.354	2	947.446	1	y8
CEAM5_HUMAN	SDLVNEEATGQFR	Heavy	738.354	2	1061.49	1	y9
CTNB1_HUMAN	HAVVNLINYQDDAELATR	LIght	681.348	3	660.368	1	y6
CTNB1_HUMAN	HAVVNLINYQDDAELATR	LIght	681.348	3	890.421	1	y8
CTNB1_HUMAN	HAVVNLINYQDDAELATR	Light	681.348	3	1018.48	1	y9
CTNB1_HUMAN	HAVVNLINYQDDAELATR	Heavy	684.684	3	670.376	1	y6
CTNB1_HUMAN	HAVVNLINYQDDAELATR	Heavy	684.684	3	900.43	1	y8
CTNB1_HUMAN	HAVVNLINYQDDAELATR	Heavy	684.684	3	1028.49	1	y9
CTNB1_HUMAN	LLNDEDQVVVNK	Light	693.367	2	1159.56	1	y10
CTNB1_HUMAN	LLNDEDQVVVNK	LIght	693.367	2	459.293	1	y4
CTNB1_HUMAN	LLNDEDQVVVNK	LIght	693.367	2	801.446	1	y7
CTNB1_HUMAN	LLNDEDQVVVNK	Heavy	697.374	2	1167.57	1	y10
CTNB1_HUMAN	LLNDEDQVVVNK	Heavy	697.374	2	467.307	1	y4
CTNB1_HUMAN	LLNDEDQVVVNK	Heavy	697.374	2	809.461	1	y7
DHE3_HUMAN	DIVHSGLAYTMER	LIght	497.914	3	536.25	1	y4
DHE3_HUMAN	DIVHSGLAYTMER	LIght	497.914	3	699.313	1	y5
DHE3_HUMAN	DIVHSGLAYTMER	Light	497.914	3	1027.49	1	y9
DHE3_HUMAN	DIVHSGLAYTMER	Heavy	501.25	3	546.258	1	y4
DHE3_HUMAN	DIVHSGLAYTMER	Heavy	501.25	3	709.321	1	y5
DHE3_HUMAN	DIVHSGLAYTMER	Heavy	501.25	3	1037.5	1	y9
DHE3_HUMAN	DSNYHLLMSVQESLER	LIght	640.976	3	504.278	1	y4
DHE3_HUMAN	DSNYHLLMSVQESLER	LIght	640.976	3	633.32	1	y5
DHE3_HUMAN	DSNYHLLMSVQESLER	LIght	640.976	3	761.379	1	y6
DHE3_HUMAN	DSNYHLLMSVQESLER	Light	640.976	3	947.479	1	y8
DHE3_HUMAN	DSNYHLLMSVQESLER	Heavy	644.312	3	514.286	1	y4
DHE3_HUMAN	DSNYHLLMSVQESLER	Heavy	644.312	3	643.328	1	y5
DHE3_HUMAN	DSNYHLLMSVQESLER	Heavy	644.312	3	771.387	1	y6
DHE3_HUMAN	DSNYHLLMSVQESLER	Heavy	644.312	3	957.488	1	y8
DLG5_HUMAN	LAPVVIPAQFLEEQK	Light	841.48	2	1202.64	1	y10
DLG5_HUMAN	LAPVVIPAQFLEEQK	LIght	841.48	2	793.409	1	y6
DLG5_HUMAN	LAPVVIPAQFLEEQK	LIght	841.48	2	1089.56	1	y9
DLG5_HUMAN	LAPVVIPAQFLEEQK	Heavy	845.487	2	1210.66	1	y10
DLG5_HUMAN	LAPVVIPAQFLEEQK	Heavy	845.487	2	801.423	1	y6
DLG5_HUMAN	LAPVVIPAQFLEEQK	Heavy	845.487	2	1097.57	1	y9
EGFR_HUMAN	LTQLGTFEDHFLSLQR	LIght	635.667	3	725.36	2	y12
EGFR_HUMAN	LTQLGTFEDHFLSLQR	Light	635.667	3	781.902	2	y13
EGFR_HUMAN	LTQLGTFEDHFLSLQR	LIght	635.667	3	845.931	2	y14
EGFR_HUMAN	LTQLGTFEDHFLSLQR	Heavy	639.003	3	730.364	2	y12
EGFR_HUMAN	LTQLGTFEDHFLSLQR	Heavy	639.003	3	786.906	2	y13
EGFR_HUMAN	LTQLGTFEDHFLSLQR	Heavy	639.003	3	850.935	2	y14
EMAL2_HUMAN	LLASADDFGK	LIght	518.769	2	652.294	1	y6
EMAL2_HUMAN	LLASADDFGK	LIght	518.769	2	739.326	1	y7
EMAL2_HUMAN	LLASADDFGK	Light	518.769	2	810.363	1	y8
EMAL2_HUMAN	LLASADDFGK	Heavy	522.776	2	660.308	1	y6
EMAL2_HUMAN	LLASADDFGK	Heavy	522.776	2	747.34	1	y7
EMAL2_HUMAN	LLASADDFGK	Heavy	522.776	2	818.377	1	y8
EMAL2_HUMAN	LQEVEVPEDFGPVR	LIght	807.412	2	575.33	1	y5
EMAL2_HUMAN	LQEVEVPEDFGPVR	LIght	807.412	2	916.452	1	y8
EMAL2_HUMAN	LQEVEVPEDFGPVR	Light	807.412	2	1015.52	1	y9
EMAL2_HUMAN	LQEVEVPEDFGPVR	Heavy	812.416	2	585.338	1	y5
EMAL2_HUMAN	LQEVEVPEDFGPVR	Heavy	812.416	2	926.461	1	y8
EMAL2_HUMAN	LQEVEVPEDFGPVR	Heavy	812.416	2	1025.53	1	y9
EMAL4_HUMAN	EIEVPDQYGTIR	LIght	710.359	2	737.394	1	y6
EMAL4_HUMAN	EIEVPDQYGTIR	LIght	710.359	2	949.474	1	y8
EMAL4_HUMAN	EIEVPDQYGTIR	Light	710.359	2	1048.54	1	y9
EMAL4_HUMAN	EIEVPDQYGTIR	Heavy	715.363	2	747.402	1	y6
EMAL4_HUMAN	EIEVPDQYGTIR	Heavy	715.363	2	959.482	1	y8
EMAL4_HUMAN	EIEVPDQYGTIR	Heavy	715.363	2	1058.55	1	y9
EMAL4_HUMAN	VQQQEDEITVLK	LIght	715.38	2	573.397	1	y5
EMAL4_HUMAN	VQQQEDEITVLK	LIght	715.38	2	817.467	1	y7
EMAL4_HUMAN	VQQQEDEITVLK	Light	715.38	2	946.509	1	y8
EMAL4_HUMAN	VQQQEDEITVLK	Heavy	719.387	2	581.411	1	y5
EMAL4_HUMAN	VQQQEDEITVLK	Heavy	719.387	2	825.481	1	y7
EMAL4_HUMAN	VQQQEDEITVLK	Heavy	719.387	2	954.523	1	y8
FAS_HUMAN	LPEDPLLSGLLDSPALK	LIght	593.336	3	515.319	1	y5
FAS_HUMAN	LPEDPLLSGLLDSPALK	LIght	593.336	3	630.346	1	y6
FAS_HUMAN	LPEDPLLSGLLDSPALK	Light	593.336	3	743.43	1	y7
FAS_HUMAN	LPEDPLLSGLLDSPALK	Heavy	596.008	3	523.333	1	y5
FAS_HUMAN	LPEDPLLSGLLDSPALK	Heavy	596.008	3	638.36	1	y6
FAS_HUMAN	LPEDPLLSGLLDSPALK	Heavy	596.008	3	751.444	1	y7
FAS_HUMAN	LQVVDQPLPVR	LIght	632.375	2	581.377	1	y5
FAS_HUMAN	LQVVDQPLPVR	LIght	632.375	2	709.436	1	y6
FAS_HUMAN	LQVVDQPLPVR	Light	632.375	2	1022.6	1	y9
FAS_HUMAN	LQVVDQPLPVR	Heavy	637.379	2	591.385	1	y5
FAS_HUMAN	LQVVDQPLPVR	Heavy	637.379	2	719.444	1	y6
FAS_HUMAN	LQVVDQPLPVR	Heavy	637.379	2	1032.61	1	y9
FXR1_HUMAN	EISEGDEVEVYSR	Light	756.347	2	1269.56	1	y11
FXR1_HUMAN	EISEGDEVEVYSR	LIght	756.347	2	653.325	1	y5
FXR1_HUMAN	EISEGDEVEVYSR	LIght	756.347	2	1053.48	1	y9
FXR1_HUMAN	EISEGDEVEVYSR	Heavy	761.351	2	1279.57	1	y11
FXR1_HUMAN	EISEGDEVEVYSR	Heavy	761.351	2	663.334	1	y5
FXR1_HUMAN	EISEGDEVEVYSR	Heavy	761.351	2	1063.49	1	y9
FXR1_HUMAN	GFLEFVEDFIQVPR	LIght	565.963	3	499.299	1	y4
FXR1_HUMAN	GFLEFVEDFIQVPR	Light	565.963	3	1003.52	1	y8
FXR1_HUMAN	GFLEFVEDFIQVPR	Heavy	569.299	3	509.307	1	y4
FXR1_HUMAN	GFLEFVEDFIQVPR	Heavy	569.299	3	1013.53	1	y8
G6PD_HUMAN	DGLLPENTFIVGYAR	Light	832.936	2	1266.65	1	y11
G6PD_HUMAN	DGLLPENTFIVGYAR	LIght	832.936	2	466.241	1	y4
G6PD_HUMAN	DGLLPENTFIVGYAR	LIght	832.936	2	1040.55	1	y9
G6PD_HUMAN	DGLLPENTFIVGYAR	Heavy	837.94	2	1276.66	1	y11
G6PD_HUMAN	DGLLPENTFIVGYAR	Heavy	837.94	2	476.249	1	y4
G6PD_HUMAN	DGLLPENTFIVGYAR	Heavy	837.94	2	1050.56	1	y9
G6PD_HUMAN	GYLDDPTVPR	LIght	566.785	2	569.341	1	y5
G6PD_HUMAN	GYLDDPTVPR	LIght	566.785	2	684.368	1	y6
G6PD_HUMAN	GYLDDPTVPR	Light	566.785	2	799.394	1	y7
G6PD_HUMAN	GYLDDPTVPR	Heavy	571.789	2	579.349	1	y5
G6PD_HUMAN	GYLDDPTVPR	Heavy	571.789	2	694.376	1	y6
G6PD_HUMAN	GYLDDPTVPR	Heavy	571.789	2	809.403	1	y7
HS90A_HUMAN	FYEQFSK	LIght	474.727	2	509.272	1	y4
HS90A_HUMAN	FYEQFSK	LIght	474.727	2	638.314	1	y5
HS90A_HUMAN	FYEQFSK	Light	474.727	2	801.378	1	y6
HS90A_HUMAN	FYEQFSK	Heavy	478.734	2	517.286	1	y4
HS90A_HUMAN	FYEQFSK	Heavy	478.734	2	646.329	1	y5
HS90A_HUMAN	FYEQFSK	Heavy	478.734	2	809.392	1	y6
HS90A_HUMAN	HLEINPDHSIIETLR	LIght	596.32	3	631.377	1	y5
HS90A_HUMAN	HLEINPDHSIIETLR	LIght	596.32	3	744.461	1	y6
HS90A_HUMAN	HLEINPDHSIIETLR	Light	596.32	3	831.493	1	y7
HS90A_HUMAN	HLEINPDHSIIETLR	Heavy	599.656	3	641.386	1	y5
HS90A_HUMAN	HLEINPDHSIIETLR	Heavy	599.656	3	754.47	1	y6
HS90A_HUMAN	HLEINPDHSIIETLR	Heavy	599.656	3	841.502	1	y7
HS90B_HUMAN	FYEAFSK	LIght	446.216	2	452.25	1	y4
HS90B_HUMAN	FYEAFSK	LIght	446.216	2	581.293	1	y5
HS90B_HUMAN	FYEAFSK	Light	446.216	2	744.356	1	y6
HS90B_HUMAN	FYEAFSK	Heavy	450.223	2	460.265	1	y4
HS90B_HUMAN	FYEAFSK	Heavy	450.223	2	589.307	1	y5
HS90B_HUMAN	FYEAFSK	Heavy	450.223	2	752.37	1	y6
HS90B_HUMAN	HLEINPDHPIVETLR	LIght	594.988	3	617.362	1	y5
HS90B_HUMAN	HLEINPDHPIVETLR	LIght	594.988	3	730.446	1	y6
HS90B_HUMAN	HLEINPDHPIVETLR	Light	594.988	3	827.499	1	y7
HS90B_HUMAN	HLEINPDHPIVETLR	Heavy	598.324	3	627.37	1	y5
HS90B_HUMAN	HLEINPDHPIVETLR	Heavy	598.324	3	740.454	1	y6
HS90B_HUMAN	HLEINPDHPIVETLR	Heavy	598.324	3	837.507	1	y7
IDH1_HUMAN	ATDFVVPGPGK	LIght	544.293	2	455.261	1	y5
IDH1_HUMAN	ATDFVVPGPGK	LIght	544.293	2	554.33	1	y6
IDH1_HUMAN	ATDFVVPGPGK	Light	544.293	2	915.493	1	y9
IDH1_HUMAN	ATDFVVPGPGK	Heavy	548.3	2	463.275	1	y5
IDH1_HUMAN	ATDFVVPGPGK	Heavy	548.3	2	562.344	1	y6
IDH1_HUMAN	ATDFVVPGPGK	Heavy	548.3	2	923.508	1	y9
IDH1_HUMAN	GWPLYLSTK	LIght	532.792	2	611.34	1	y5
IDH1_HUMAN	GWPLYLSTK	LIght	532.792	2	724.424	1	y6
IDH1_HUMAN	GWPLYLSTK	Light	532.792	2	821.477	1	y7
IDH1_HUMAN	GWPLYLSTK	Heavy	536.799	2	619.354	1	y5
IDH1_HUMAN	GWPLYLSTK	Heavy	536.799	2	732.438	1	y6
IDH1_HUMAN	GWPLYLSTK	Heavy	536.799	2	829.491	1	y7
IDHP_HUMAN	LNEHFLNTTDFLDTIK	LIght	640.995	3	589.356	1	y5
IDHP_HUMAN	LNEHFLNTTDFLDTIK	LIght	640.995	3	736.424	1	y6
IDHP_HUMAN	LNEHFLNTTDFLDTIK	Light	640.995	3	851.451	1	y7
IDHP_HUMAN	LNEHFLNTTDFLDTIK	Heavy	643.666	3	597.37	1	y5
IDHP_HUMAN	LNEHFLNTTDFLDTIK	Heavy	643.666	3	744.438	1	y6
IDHP_HUMAN	LNEHFLNTTDFLDTIK	Heavy	643.666	3	859.465	1	y7
IDHP_HUMAN	TIEAEAAHGTVTR	LIght	452.569	3	533.304	1	y5
IDHP_HUMAN	TIEAEAAHGTVTR	LIght	452.569	3	670.363	1	y6
IDHP_HUMAN	TIEAEAAHGTVTR	Light	452.569	3	741.4	1	y7
IDHP_HUMAN	TIEAEAAHGTVTR	Heavy	455.905	3	543.312	1	y5
IDHP_HUMAN	TIEAEAAHGTVTR	Heavy	455.905	3	680.371	1	y6
IDHP_HUMAN	TIEAEAAHGTVTR	Heavy	455.905	3	751.408	1	y7
ILEU_HUMAN	IEEQLTLEK	LIght	551.803	2	490.287	1	y4
ILEU_HUMAN	IEEQLTLEK	LIght	551.803	2	860.472	1	y7
ILEU_HUMAN	IEEQLTLEK	Light	551.803	2	989.515	1	y8
ILEU_HUMAN	IEEQLTLEK	Heavy	555.81	2	498.301	1	y4
ILEU_HUMAN	IEEQLTLEK	Heavy	555.81	2	868.487	1	y7
ILEU_HUMAN	IEEQLTLEK	Heavy	555.81	2	997.529	1	y8
ILEU_HUMAN	LGVQDLFNSSK	LIght	604.32	2	695.372	1	y6
ILEU_HUMAN	LGVQDLFNSSK	LIght	604.32	2	810.399	1	y7
ILEU_HUMAN	LGVQDLFNSSK	Light	604.32	2	938.458	1	y8
ILEU_HUMAN	LGVQDLFNSSK	Heavy	608.327	2	703.386	1	y6
ILEU_HUMAN	LGVQDLFNSSK	Heavy	608.327	2	818.413	1	y7
ILEU_HUMAN	LGVQDLFNSSK	Heavy	608.327	2	946.472	1	y8
KMT2D	VSPAAAQLADTLFSK	Light	759.912	2	1093.59	1	y10
KMT2D	VSPAAAQLADTLFSK	LIght	759.912	2	666.862	2	y13
KMT2D	VSPAAAQLADTLFSK	Heavy	763.919	2	1101.6	1	y10
KMT2D	VSPAAAQLADTLFSK	Heavy	763.919	2	670.869	2	y13
KPYM_HUMAN	GDYPLEAVR	LIght	510.261	2	474.267	1	y4
KPYM_HUMAN	GDYPLEAVR	LIght	510.261	2	587.351	1	y5
KPYM_HUMAN	GDYPLEAVR	Light	510.261	2	684.404	1	y6
KPYM_HUMAN	GDYPLEAVR	Heavy	515.266	2	484.275	1	y4
KPYM_HUMAN	GDYPLEAVR	Heavy	515.266	2	597.359	1	y5
KPYM_HUMAN	GDYPLEAVR	Heavy	515.266	2	694.412	1	y6
KPYM_HUMAN	LDIDSPPITAR	LIght	599.327	2	654.393	1	y6
KPYM_HUMAN	LDIDSPPITAR	LIght	599.327	2	741.425	1	y7
KPYM_HUMAN	LDIDSPPITAR	Light	599.327	2	856.452	1	y8
KPYM_HUMAN	LDIDSPPITAR	Heavy	604.331	2	664.402	1	y6
KPYM_HUMAN	LDIDSPPITAR	Heavy	604.331	2	751.434	1	y7
KPYM_HUMAN	LDIDSPPITAR	Heavy	604.331	2	866.461	1	y8
LDHA_HUMAN	FIIPNVVK	LIght	465.295	2	459.293	1	y4
LDHA_HUMAN	FIIPNVVK	LIght	465.295	2	556.345	1	y5
LDHA_HUMAN	FIIPNVVK	Light	465.295	2	669.429	1	y6
LDHA_HUMAN	FIIPNVVK	Heavy	469.302	2	467.307	1	y4
LDHA_HUMAN	FIIPNVVK	Heavy	469.302	2	564.36	1	y5
LDHA_HUMAN	FIIPNVVK	Heavy	469.302	2	677.444	1	y6
LDHA_HUMAN	QVVESAYEVIK	LIght	632.843	2	809.44	1	y7
LDHA_HUMAN	QVVESAYEVIK	LIght	632.843	2	938.483	1	y8
LDHA_HUMAN	QVVESAYEVIK	Light	632.843	2	1037.55	1	y9
LDHA_HUMAN	QVVESAYEVIK	Heavy	636.85	2	817.455	1	y7
LDHA_HUMAN	QVVESAYEVIK	Heavy	636.85	2	946.497	1	y8
LDHA_HUMAN	QVVESAYEVIK	Heavy	636.85	2	1045.57	1	y9
LDHB_HUMAN	FIIPQIVK	LIght	479.31	2	359.265	1	y3
LDHB_HUMAN	FIIPQIVK	LIght	479.31	2	584.377	1	y5
LDHB_HUMAN	FIIPQIVK	Light	479.31	2	697.461	1	y6
LDHB_HUMAN	FIIPQIVK	Heavy	483.317	2	367.279	1	y3
LDHB_HUMAN	FIIPQIVK	Heavy	483.317	2	592.391	1	y5
LDHB_HUMAN	FIIPQIVK	Heavy	483.317	2	705.475	1	y6
LDHB_HUMAN	LIAPVAEEEATVPNNK	LIght	847.952	2	472.251	1	y4
LDHB_HUMAN	LIAPVAEEEATVPNNK	LIght	847.952	2	571.32	1	y5
LDHB_HUMAN	LIAPVAEEEATVPNNK	Light	847.952	2	743.405	1	y7
LDHB_HUMAN	LIAPVAEEEATVPNNK	Heavy	851.959	2	480.266	1	y4
LDHB_HUMAN	LIAPVAEEEATVPNNK	Heavy	851.959	2	579.334	1	y5
LDHB_HUMAN	LIAPVAEEEATVPNNK	Heavy	851.959	2	751.419	1	y7
LEG7_HUMAN	LDTSEVVFNSK	LIght	619.817	2	495.256	1	y4
LEG7_HUMAN	LDTSEVVFNSK	LIght	619.817	2	594.325	1	y5
LEG7_HUMAN	LDTSEVVFNSK	Light	619.817	2	693.393	1	y6
LEG7_HUMAN	LDTSEVVFNSK	Heavy	623.824	2	503.27	1	y4
LEG7_HUMAN	LDTSEVVFNSK	Heavy	623.824	2	602.339	1	y5
LEG7_HUMAN	LDTSEVVFNSK	Heavy	623.824	2	701.407	1	y6
LEG7_HUMAN	SSLPEGIRPGTVLR	LIght	494.619	3	549.325	2	y10
LEG7_HUMAN	SSLPEGIRPGTVLR	LIght	494.619	3	597.851	2	y11
LEG7_HUMAN	SSLPEGIRPGTVLR	Light	494.619	3	654.393	2	y12
LEG7_HUMAN	SSLPEGIRPGTVLR	Heavy	497.955	3	554.329	2	y10
LEG7_HUMAN	SSLPEGIRPGTVLR	Heavy	497.955	3	602.855	2	y11
LEG7_HUMAN	SSLPEGIRPGTVLR	Heavy	497.955	3	659.397	2	y12
LOX15_HUMAN	LYDLPVDER	LIght	560.288	2	615.31	1	y5
LOX15_HUMAN	LYDLPVDER	LIght	560.288	2	728.394	1	y6
LOX15_HUMAN	LYDLPVDER	Light	560.288	2	843.421	1	y7
LOX15_HUMAN	LYDLPVDER	Heavy	565.292	2	625.318	1	y5
LOX15_HUMAN	LYDLPVDER	Heavy	565.292	2	738.402	1	y6
LOX15_HUMAN	LYDLPVDER	Heavy	565.292	2	853.429	1	y7
LOX15_HUMAN	TVGEDPQGLFQK	Light	659.836	2	1118.55	1	y10
LOX15_HUMAN	TVGEDPQGLFQK	LIght	659.836	2	817.457	1	y7
LOX15_HUMAN	TVGEDPQGLFQK	LIght	659.836	2	932.484	1	y8
LOX15_HUMAN	TVGEDPQGLFQK	Heavy	663.843	2	1126.56	1	y10
LOX15_HUMAN	TVGEDPQGLFQK	Heavy	663.843	2	825.471	1	y7
LOX15_HUMAN	TVGEDPQGLFQK	Heavy	663.843	2	940.498	1	y8
MAOM_HUMAN	ALTSQLTDEELAQGR	Light	816.415	2	1131.56	1	y10
MAOM_HUMAN	ALTSQLTDEELAQGR	LIght	816.415	2	802.405	1	y7
MAOM_HUMAN	ALTSQLTDEELAQGR	LIght	816.415	2	917.432	1	y8
MAOM_HUMAN	ALTSQLTDEELAQGR	LIght	816.415	2	1018.48	1	y9
MAOM_HUMAN	ALTSQLTDEELAQGR	Heavy	821.42	2	1141.57	1	y10
MAOM_HUMAN	ALTSQLTDEELAQGR	Heavy	821.42	2	812.414	1	y7
MAOM_HUMAN	ALTSQLTDEELAQGR	Heavy	821.42	2	927.441	1	y8
MAOM_HUMAN	ALTSQLTDEELAQGR	Heavy	821.42	2	1028.49	1	y9
MAOM_HUMAN	LFTPDVIR	LIght	480.779	2	387.271	1	y3
MAOM_HUMAN	LFTPDVIR	LIght	480.779	2	502.298	1	y4
MAOM_HUMAN	LFTPDVIR	Light	480.779	2	700.399	1	y6
MAOM_HUMAN	LFTPDVIR	Heavy	485.783	2	397.28	1	y3
MAOM_HUMAN	LFTPDVIR	Heavy	485.783	2	512.307	1	y4
MAOM_HUMAN	LFTPDVIR	Heavy	485.783	2	710.407	1	y6
MLF1_HUMAN	DLLSISDGR	LIght	488.259	2	547.283	1	y5
MLF1_HUMAN	DLLSISDGR	LIght	488.259	2	634.315	1	y6
MLF1_HUMAN	DLLSISDGR	Light	488.259	2	747.4	1	y7
MLF1_HUMAN	DLLSISDGR	Heavy	493.263	2	557.292	1	y5
MLF1_HUMAN	DLLSISDGR	Heavy	493.263	2	644.324	1	y6
MLF1_HUMAN	DLLSISDGR	Heavy	493.263	2	757.408	1	y7
MLF1_HUMAN	SFSEPFGR	LIght	463.722	2	476.262	1	y4
MLF1_HUMAN	SFSEPFGR	LIght	463.722	2	605.304	1	y5
MLF1_HUMAN	SFSEPFGR	Light	463.722	2	692.336	1	y6
MLF1_HUMAN	SFSEPFGR	Heavy	468.726	2	486.27	1	y4
MLF1_HUMAN	SFSEPFGR	Heavy	468.726	2	615.312	1	y5
MLF1_HUMAN	SFSEPFGR	Heavy	468.726	2	702.344	1	y6
MVP_HUMAN	IEGEGSVLQAK	Light	565.806	2	1017.52	1	y10
MVP_HUMAN	IEGEGSVLQAK	LIght	565.806	2	702.414	1	y7
MVP_HUMAN	IEGEGSVLQAK	LIght	565.806	2	888.479	1	y9
MVP_HUMAN	IEGEGSVLQAK	Heavy	569.813	2	1025.54	1	y10
MVP_HUMAN	IEGEGSVLQAK	Heavy	569.813	2	710.429	1	y7
MVP_HUMAN	IEGEGSVLQAK	Heavy	569.813	2	896.493	1	y9
MVP_HUMAN	TAVFGFETSEAK	LIght	643.817	2	535.272	1	y5
MVP_HUMAN	TAVFGFETSEAK	LIght	643.817	2	868.405	1	y8
MVP_HUMAN	TAVFGFETSEAK	Light	643.817	2	1015.47	1	y9
MVP_HUMAN	TAVFGFETSEAK	Heavy	647.824	2	543.286	1	y5
MVP_HUMAN	TAVFGFETSEAK	Heavy	647.824	2	876.419	1	y8
MVP_HUMAN	TAVFGFETSEAK	Heavy	647.824	2	1023.49	1	y9
NFKB1_HUMAN	GYNPGLLVHPDLAYLQAEGGGDR	LIght	804.736	3	1039.54	2	y20
NFKB1_HUMAN	GYNPGLLVHPDLAYLQAEGGGDR	LIght	804.736	3	461.21	1	y5
NFKB1_HUMAN	GYNPGLLVHPDLAYLQAEGGGDR	Light	804.736	3	789.349	1	y8
NFKB1_HUMAN	GYNPGLLVHPDLAYLQAEGGGDR	Heavy	808.072	3	1044.54	2	y20
NFKB1_HUMAN	GYNPGLLVHPDLAYLQAEGGGDR	Heavy	808.072	3	471.219	1	y5
NFKB1_HUMAN	GYNPGLLVHPDLAYLQAEGGGDR	Heavy	808.072	3	799.357	1	y8
NFKB1_HUMAN	LSPAPSK	LIght	350.205	2	402.235	1	y4
NFKB1_HUMAN	LSPAPSK	Light	350.205	2	499.287	1	y5
NFKB1_HUMAN	LSPAPSK	Heavy	354.213	2	410.249	1	y4
NFKB1_HUMAN	LSPAPSK	Heavy	354.213	2	507.302	1	y5
ODO2_HUMAN	AKPAEAPAAAAPK	LIght	398.228	3	457.277	1	y5
ODO2_HUMAN	AKPAEAPAAAAPK	Light	398.228	3	528.314	1	y6
ODO2_HUMAN	AKPAEAPAAAAPK	LIght	398.228	3	313.187	2	y7
ODO2_HUMAN	AKPAEAPAAAAPK	Heavy	400.899	3	465.291	1	y5
ODO2_HUMAN	AKPAEAPAAAAPK	Heavy	400.899	3	536.328	1	y6
ODO2_HUMAN	AKPAEAPAAAAPK	Heavy	400.899	3	317.194	2	y7
ODO2_HUMAN	GLVVPVIR	LIght	426.787	2	484.324	1	y4
ODO2_HUMAN	GLVVPVIR	LIght	426.787	2	583.393	1	y5
ODO2_HUMAN	GLVVPVIR	Light	426.787	2	682.461	1	y6
ODO2_HUMAN	GLVVPVIR	Heavy	431.791	2	494.332	1	y4
ODO2_HUMAN	GLVVPVIR	Heavy	431.791	2	593.401	1	y5
ODO2_HUMAN	GLVVPVIR	Heavy	431.791	2	692.469	1	y6
PFKAL_HUMAN	TNVLGHLQQGGAPTPFDR	LIght	636.662	3	534.267	1	y4
PFKAL_HUMAN	TNVLGHLQQGGAPTPFDR	LIght	636.662	3	732.368	1	y6
PFKAL_HUMAN	TNVLGHLQQGGAPTPFDR	Light	636.662	3	917.448	1	y9
PFKAL_HUMAN	TNVLGHLQQGGAPTPFDR	Heavy	639.998	3	544.275	1	y4
PFKAL_HUMAN	TNVLGHLQQGGAPTPFDR	Heavy	639.998	3	742.376	1	y6
PFKAL_HUMAN	TNVLGHLQQGGAPTPFDR	Heavy	639.998	3	927.456	1	y9
PFKAP_HUMAN	EWSGLLEELAR	LIght	651.838	2	730.409	1	y6
PFKAP_HUMAN	EWSGLLEELAR	LIght	651.838	2	900.515	1	y8
PFKAP_HUMAN	EWSGLLEELAR	Light	651.838	2	987.547	1	y9
PFKAP_HUMAN	EWSGLLEELAR	Heavy	656.842	2	740.418	1	y6
PFKAP_HUMAN	EWSGLLEELAR	Heavy	656.842	2	910.523	1	y8
PFKAP_HUMAN	EWSGLLEELAR	Heavy	656.842	2	997.555	1	y9
PFKAP_HUMAN	FLEHLSGAGK	LIght	353.526	3	419.225	1	y5
PFKAP_HUMAN	FLEHLSGAGK	LIght	353.526	3	532.309	1	y6
PFKAP_HUMAN	FLEHLSGAGK	Light	353.526	3	669.368	1	y7
PFKAP_HUMAN	FLEHLSGAGK	Heavy	356.197	3	427.239	1	y5
PFKAP_HUMAN	FLEHLSGAGK	Heavy	356.197	3	540.323	1	y6
PFKAP_HUMAN	FLEHLSGAGK	Heavy	356.197	3	677.382	1	y7
PGK1_HUMAN	ALESPERPFLAILGGAK	LIght	590.337	3	684.904	2	y13
PGK1_HUMAN	ALESPERPFLAILGGAK	LIght	590.337	3	728.42	2	y14
PGK1_HUMAN	ALESPERPFLAILGGAK	Light	590.337	3	445.277	1	y5
PGK1_HUMAN	ALESPERPFLAILGGAK	Heavy	593.008	3	688.911	2	y13
PGK1_HUMAN	ALESPERPFLAILGGAK	Heavy	593.008	3	732.427	2	y14
PGK1_HUMAN	ALESPERPFLAILGGAK	Heavy	593.008	3	453.291	1	y5
PGK1_HUMAN	YAEAVTR	LIght	405.211	2	375.235	1	y3
PGK1_HUMAN	YAEAVTR	LIght	405.211	2	575.315	1	y5
PGK1_HUMAN	YAEAVTR	Light	405.211	2	646.352	1	y6
PGK1_HUMAN	YAEAVTR	Heavy	410.215	2	385.243	1	y3
PGK1_HUMAN	YAEAVTR	Heavy	410.215	2	585.323	1	y5
PGK1_HUMAN	YAEAVTR	Heavy	410.215	2	656.36	1	y6
PGM1_HUMAN	QEATLVVGGDGR	Light	601.312	2	944.516	1	y10
PGM1_HUMAN	QEATLVVGGDGR	LIght	601.312	2	560.279	1	y6
PGM1_HUMAN	QEATLVVGGDGR	LIght	601.312	2	659.347	1	y7
PGM1_HUMAN	QEATLVVGGDGR	Heavy	606.316	2	954.524	1	y10
PGM1_HUMAN	QEATLVVGGDGR	Heavy	606.316	2	570.287	1	y6
PGM1_HUMAN	QEATLVVGGDGR	Heavy	606.316	2	669.355	1	y7
PGM1_HUMAN	VDLGVLGK	LIght	400.747	2	317.218	1	y3
PGM1_HUMAN	VDLGVLGK	LIght	400.747	2	473.308	1	y5
PGM1_HUMAN	VDLGVLGK	Light	400.747	2	701.419	1	y7
PGM1_HUMAN	VDLGVLGK	Heavy	404.755	2	325.233	1	y3
PGM1_HUMAN	VDLGVLGK	Heavy	404.755	2	481.322	1	y5
PGM1_HUMAN	VDLGVLGK	Heavy	404.755	2	709.433	1	y7
PSPB_HUMAN	QFVEQHTPQLLTLVPR	LIght	636.023	3	585.372	1	y5
PSPB_HUMAN	QFVEQHTPQLLTLVPR	Light	636.023	3	1036.65	1	y9
PSPB_HUMAN	QFVEQHTPQLLTLVPR	Heavy	639.359	3	595.38	1	y5
PSPB_HUMAN	QFVEQHTPQLLTLVPR	Heavy	639.359	3	1046.66	1	y9
PSPB_HUMAN	YSVILLDTLLGR	LIght	681.903	2	674.383	1	y6
PSPB_HUMAN	YSVILLDTLLGR	LIght	681.903	2	787.467	1	y7
PSPB_HUMAN	YSVILLDTLLGR	Light	681.903	2	900.551	1	y8
PSPB_HUMAN	YSVILLDTLLGR	Heavy	686.907	2	684.391	1	y6
PSPB_HUMAN	YSVILLDTLLGR	Heavy	686.907	2	797.475	1	y7
PSPB_HUMAN	YSVILLDTLLGR	Heavy	686.907	2	910.56	1	y8
PYGB_HUMAN	HLDHVAALFPGDVDR	LIght	554.618	3	658.315	1	y6
PYGB_HUMAN	HLDHVAALFPGDVDR	LIght	554.618	3	329.661	2	y6
PYGB_HUMAN	HLDHVAALFPGDVDR	Light	554.618	3	805.384	1	y7
PYGB_HUMAN	HLDHVAALFPGDVDR	Heavy	557.954	3	668.324	1	y6
PYGB_HUMAN	HLDHVAALFPGDVDR	Heavy	557.954	3	334.666	2	y6
PYGB_HUMAN	HLDHVAALFPGDVDR	Heavy	557.954	3	815.392	1	y7
PYGB_HUMAN	LLPLVSDEVFIR	Light	700.911	2	1174.65	1	y10
PYGB_HUMAN	LLPLVSDEVFIR	LIght	700.911	2	865.441	1	y7
PYGB_HUMAN	LLPLVSDEVFIR	LIght	700.911	2	964.51	1	y8
PYGB_HUMAN	LLPLVSDEVFIR	Heavy	705.915	2	1184.65	1	y10
PYGB_HUMAN	LLPLVSDEVFIR	Heavy	705.915	2	875.45	1	y7
PYGB_HUMAN	LLPLVSDEVFIR	Heavy	705.915	2	974.518	1	y8
RASK_HUMAN	DSEDVPMVLVGNK	LIght	701.848	2	417.246	1	y4
RASK_HUMAN	DSEDVPMVLVGNK	LIght	701.848	2	629.398	1	y6
RASK_HUMAN	DSEDVPMVLVGNK	Light	701.848	2	857.491	1	y8
RASK_HUMAN	DSEDVPMVLVGNK	Heavy	705.855	2	425.26	1	y4
RASK_HUMAN	DSEDVPMVLVGNK	Heavy	705.855	2	637.412	1	y6
RASK_HUMAN	DSEDVPMVLVGNK	Heavy	705.855	2	865.506	1	y8
RASK_HUMAN	SFEDIHHYR	Light	401.856	3	612.3	1	y4
RASK_HUMAN	SFEDIHHYR	LIght	401.856	3	306.654	2	y4
RASK_HUMAN	SFEDIHHYR	Heavy	405.192	3	622.308	1	y4
RASK_HUMAN	SFEDIHHYR	Heavy	405.192	3	311.658	2	y4
S10A2_HUMAN	ELPSFVGEK	LIght	503.266	2	579.314	1	y5
S10A2_HUMAN	ELPSFVGEK	Light	503.266	2	666.346	1	y6
S10A2_HUMAN	ELPSFVGEK	LIght	503.266	2	382.203	2	y7
S10A2_HUMAN	ELPSFVGEK	Heavy	507.273	2	587.328	1	y5
S10A2_HUMAN	ELPSFVGEK	Heavy	507.273	2	674.36	1	y6
S10A2_HUMAN	ELPSFVGEK	Heavy	507.273	2	386.21	2	y7
UBA1_HUMAN	AENYDIPSADR	LIght	625.786	2	545.268	1	y5
UBA1_HUMAN	AENYDIPSADR	LIght	625.786	2	658.352	1	y6
UBA1_HUMAN	AENYDIPSADR	Light	625.786	2	773.379	1	y7
UBA1_HUMAN	AENYDIPSADR	Heavy	630.79	2	555.276	1	y5
UBA1_HUMAN	AENYDIPSADR	Heavy	630.79	2	668.36	1	y6
UBA1_HUMAN	AENYDIPSADR	Heavy	630.79	2	783.387	1	y7
UBA1_HUMAN	LAGTQPLEVLEAVQR	Light	812.457	2	1153.66	1	y10
UBA1_HUMAN	LAGTQPLEVLEAVQR	LIght	812.457	2	715.41	1	y6
UBA1_HUMAN	LAGTQPLEVLEAVQR	LIght	812.457	2	814.478	1	y7
UBA1_HUMAN	LAGTQPLEVLEAVQR	Heavy	817.461	2	1163.67	1	y10
UBA1_HUMAN	LAGTQPLEVLEAVQR	Heavy	817.461	2	725.418	1	y6
UBA1_HUMAN	LAGTQPLEVLEAVQR	Heavy	817.461	2	824.486	1	y7
UGPA_HUMAN	LVEIAQVPK	LIght	498.808	2	542.33	1	y5
UGPA_HUMAN	LVEIAQVPK	LIght	498.808	2	655.414	1	y6
UGPA_HUMAN	LVEIAQVPK	Light	498.808	2	784.456	1	y7
UGPA_HUMAN	LVEIAQVPK	Heavy	502.815	2	550.344	1	y5
UGPA_HUMAN	LVEIAQVPK	Heavy	502.815	2	663.428	1	y6
UGPA_HUMAN	LVEIAQVPK	Heavy	502.815	2	792.471	1	y7
UGPA_HUMAN	SFENSLGINVPR	LIght	666.849	2	655.389	1	y6
UGPA_HUMAN	SFENSLGINVPR	LIght	666.849	2	768.473	1	y7
UGPA_HUMAN	SFENSLGINVPR	Light	666.849	2	969.548	1	y9
UGPA_HUMAN	SFENSLGINVPR	Heavy	671.853	2	665.397	1	y6
UGPA_HUMAN	SFENSLGINVPR	Heavy	671.853	2	778.481	1	y7
UGPA_HUMAN	SFENSLGINVPR	Heavy	671.853	2	979.556	1	y9

## Sheet: Batch1_Biopsy_SRM_BestPeptide
Protein_Name	Gene_Name	Peptide Sequence	P11422	P11431	P11517	P11523	P11560	P11661	P11677	P11680	P11681	P11683	P11425	P11518	P11757	P7982	P8020	P8035	P8120	P8175	P8179	P8515	P11221	P11684	P11709	P11946	P6903	P7140	P8176	P9280	P9420
1433F_HUMAN	YWHAH	VISSIEQK	1.03119	1.57521	1.44771	1.32372	1.89883	1.10252	1.57794	1.8713	1.09017	1.17976	1.27031	1.56391	1.62757	0.802846	1.37169	1.42368	1.2719	2.10516	1.01494	1.40836	0.640273	2.12525	1.29354	1.82212	2.02219	1.66823	1.20888	0.852652	1.24076
1433S_HUMAN	SFN	NVVGGQR	1.52442	1.12842	2.07027	1.85666	8.00043	1.51652	3.32515	3.26584	1.34643	0.980843	3.6167	2.52405	2.92888	0.511179	2.32531	1.92767	3.93622	4.37513	1.00995	4.63011	0.91713	2.92641	1.68043	2.13327	1.88938	1.88763	2.04286	0.977367	1.7149
6PGD_HUMAN	PGD	TIFQGIAAK	0.137387	0.129589	0.188957	0.0970372	0.248418	0.106075	0.309306	0.232253	0.216949	0.0933423	0.298925	0.155278	0.252272	0.0677507	0.291417	0.191944	0.199072	0.610747	0.0766785	0.234243	0.116008	0.263046	0.154882	0.164852	0.220301	0.132009	0.118923	0.0892479	0.132361
ACLY_HUMAN	ACLY	LYRPGSVAYVSR	0.025793	0.0261584	0.0334088	0.0284507	0.0348884	0.0197673	0.0351186	0.0487476	0.0219793	0.050914	0.0335128	0.032257	0.0447782	0.0176152	0.0279838	0.0241301	0.0306057	0.059844	0.0136551	0.0320848	0.0269941	0.0462997	0.0253595	0.0323344	0.0507006	0.0311429	0.0221721	0.0177333	0.0331421
ACSF3_HUMAN	ACSF3	LPGSVGTPLPGVQVR	0.0102646	0.0102228	0.0132917	0.00965292	0.0125986	0.00863081	0.0161415	0.0145477	0.00439586	0.0162226	0.0151664	0.0106782	0.00967042	0.0050813	0.0149568	0.0137103	0.0146257	0.0178567	0.00761533	0.0142331	0.0053542	0.0179298	0.0119462	0.0212029	0.0179471	0.0120853	0.00655084	0.00697704	0.0126354
AK1BA_HUMAN	AKR1B10	VAIDAGYR	0.0044743	0.00691543	0.00574774	0.0721428	0.109834	0.00696033	0.0874694	0.0602327	0.206347	0.00149747	0.16683	0.0124579	0.401743	0.00135501	0.290693	0.0745841	0.026543	0.416978	0.00341377	0.11097	0.00156164	0.0011348	0.00356291	0.00450561	0.00987092	0.0232409	0.00604693	0.00901201	0.00683556
AL1A1_HUMAN	ALDH1A1	QAFQIGSPWR	0.355575	0.576386	1.07806	0.667575	0.700998	0.474694	1.32622	1.01145	1.15016	0.387346	0.860571	0.336807	1.70998	0.390921	1.11525	0.756809	1.71554	2.27962	0.480816	0.865084	0.911107	0.483423	0.551203	1.22181	1.55332	0.53919	0.455032	0.659039	1.12124
AL3A1_HUMAN	ALDH3A1	VAYGGTGDAATR	1.89816	1.03461	2.88465	5.16558	21.3578	2.36595	35.551	20.7206	25.4838	0.608722	35.894	1.6173	43.4847	0.756098	40.824	14.8189	10.8133	85.491	1.31535	23.1636	1.36934	1.21809	1.52409	2.92281	7.96224	0.692115	2.41172	5.29383	4.3787
ANM1_HUMAN	PRMT1	ATLYVTAIEDR	0.0192132	0.0132295	0.0186802	0.0259105	0.0487792	0.0169832	0.034028	0.0293507	0.0051716	0.0259562	0.035959	0.023581	0.0384714	0.0118564	0.0328085	0.0230333	0.0268138	0.0439178	0.0191696	0.0354622	0.0147241	0.0419875	0.0255691	0.0325994	0.0340995	0.0139446	0.0206604	0.0125005	0.0287922
ANXA2_HUMAN	ANXA2	TNQELQEINR	7.4476	10.7394	11.4775	13.2806	16.2645	7.86072	15.1721	13.0881	7.76179	7.4035	11.184	9.78165	6.9709	5	12.6122	14.0451	14.7316	18.1023	9.39259	14.9831	3.49094	10.7216	6.03598	13.0904	11.1133	13.6522	13.4592	7.20728	10.7958
ANXA3_HUMAN	ANXA3	SEIDLLDIR	0.0421111	0.0974173	0.0362826	0.0304829	0.0484561	0.0437109	0.0626028	0.138841	0.0346497	0.173956	0.0650687	0.0849804	0.126977	0.0254065	0.0595861	0.0457924	0.0503775	0.202939	0.0280979	0.0612748	0.0678199	0.0619599	0.0643419	0.0434659	0.286705	0.020452	0.0302347	0.0212218	0.0652486
ANXA6_HUMAN	ANXA6	DAFVAIVQSVK	0.785634	0.962748	0.321514	1.19823	0.615393	0.685453	0.679469	0.939477	0.218241	1.28483	1.02373	0.808649	0.561094	1.36551	0.688979	0.638626	0.49565	0.462826	1.1402	0.487545	0.152818	1.88762	1.1569	1.12296	0.742114	0.35977	0.712782	0.413971	1.40357
BCAS1_HUMAN	BCAS1	TITPPEPEPTGAPQK	0.0307937	0.021047	0.0118547	0.0391197	0.0213207	0.0189321	0.0335917	0.0786088	0.0173249	0.0718786	0.0577302	0.0186868	0.0636986	0.0447154	0.0436643	0.025227	0.0341267	0.0497091	0.0346629	0.0347385	0.0381487	0.0376752	0.0435932	0.0355148	0.0435218	0.0148742	0.0143615	0.00959343	0.06442
BGAL_HUMAN	GLB1	AYVAVDGIPQGVLER	0.0263194	0.0402899	0.0211948	0.0182897	0.0449027	0.0194889	0.025521	0.0273089	0.0170663	0.0436762	0.0288651	0.035149	0.0332158	0.0101626	0.0330498	0.0320821	0.026543	0.0422286	0.018907	0.02726	0.0102622	0.0469806	0.0203295	0.0349847	0.0596742	0.0330021	0.022676	0.0133727	0.0198853
C1TC_HUMAN	MTHFD1	TPVPSDIDISR	0.0379	0.0417932	0.038438	0.0348013	0.0419953	0.0233867	0.0658747	0.0472163	0.0268923	0.0519123	0.0432976	0.0271403	0.0519259	0.0237127	0.0436643	0.0389373	0.0419813	0.0796311	0.0304613	0.0566912	0.0200783	0.0903298	0.0320662	0.0609582	0.0556361	0.0455522	0.0435883	0.0241289	0.0488846
CAYP1_HUMAN	CAPS	SGDGVVTVDDLR	2.05581	0.487387	2.13493	0.745053	0.899669	1.04321	2.93775	1.12936	1.08164	0.325201	1.47995	1.37815	3.81813	0.797764	1.9	1.88818	4.67509	4.62247	0.919092	1.95669	4.08771	0.373121	1.73367	3.03598	2.89487	0.784614	0.717066	0.965738	2.7481
CTNB1_HUMAN	CTNNB1	HAVVNLINYQDDAELATR	0.0842221	0.0850898	0.102741	0.0690946	0.134062	0.0629214	0.112118	0.115871	0.0757639	0.104573	0.107632	0.0763044	0.0687441	0.0474255	0.10518	0.0989884	0.126215	0.14044	0.0577715	0.123997	0.0537651	0.0739887	0.0775456	0.127482	0.1189	0.0966823	0.0700436	0.0479671	0.0739484
DHE3_HUMAN	GLUD1	DIVHSGLAYTMER	0.0413215	0.0306684	0.0244279	0.0442002	0.0281045	0.0389778	0.0610759	0.0870311	0.0186178	0.0791164	0.0792567	0.0364837	0.0792554	0.0433604	0.0441468	0.0471634	0.0498358	0.0791485	0.0386018	0.057415	0.0200783	0.0882872	0.0549107	0.0789806	0.0830055	0.0209168	0.0302347	0.0194776	0.0710484
EGFR_HUMAN	EGFR	LTQLGTFEDHFLSLQR	0.0686937	0.0598335	0.0747207	0.163083	0.353407	0.116377	0.236887	0.167171	0.0261166	0.188182	0.0875737	0.0796413	0.0784145	0.0626694	0.282732	0.0605995	0.154112	0.0863877	0.0798297	0.0984256	0.0758512	0.0880602	0.168714	0.0630785	0.26472	0.0427633	0.0594615	0.0296524	0.0803697
EMAL2_HUMAN	EML2	LQEVEVPEDFGPVR	0.0136861	0.00902012	0.010777	0.00965292	0.0125986	0.0105797	0.0235578	0.0186313	0.00620592	0.011231	0.0124756	0.0113456	0.022284	0.00711382	0.0125444	0.0120651	0.0205844	0.0323351	0.00971611	0.0137506	0.01227	0.0140715	0.0111079	0.0161672	0.0215366	0.00604264	0.011086	0.00813988	0.018021
EMAL4_HUMAN	EML4	EIEVPDQYGTIR	0.00710624	0.00871945	0.00646621	0.010923	0.00775298	0.0064035	0.0141783	0.0188865	0.00491302	0.0179696	0.0181018	0.00956586	0.0260681	0.0050813	0.0106145	0.00932301	0.0113756	0.020511	0.00840312	0.0137506	0.0080313	0.0263273	0.0142516	0.015107	0.0188445	0.00511301	0.00655084	0.00697704	0.0190567
FAS_HUMAN	FASN	LQVVDQPLPVR	0.00684305	0.00631409	0.00395157	0.00762072	0.0106603	0.00278413	0.00894325	0.0119955	0.00439586	0.0164722	0.0124756	0.00734124	0.0147159	0.00406504	0.00964957	0.00658095	0.00920879	0.0166501	0.00341377	0.0127857	0.00870058	0.0129367	0.00838331	0.0119266	0.0215366	0.00557782	0.00529107	0.00406994	0.00807839
FXR1_HUMAN	FXR1	GFLEFVEDFIQVPR	0.0173708	0.0174389	0.0143694	0.0144794	0.0323041	0.0186537	0.0161415	0.0222044	0.00749882	0.0239595	0.030822	0.0242483	0.0170283	0.0101626	0.0275013	0.015904	0.0211261	0.0431939	0.0207452	0.0260538	0.0180704	0.0340439	0.016557	0.0161672	0.0273694	0.0139446	0.0118419	0.00610491	0.0192639
G6PD_HUMAN	G6PD	GYLDDPTVPR	0.0105278	0.0159355	0.0140101	0.0185438	0.0245511	0.0206026	0.0287929	0.0303716	0.0152562	0.0167218	0.0384052	0.0224686	0.0578123	0.00609756	0.0366684	0.0153555	0.0222094	0.0547766	0.0131299	0.0284662	0.00936985	0.0351787	0.0169762	0.0156371	0.0305101	0.015339	0.0118419	0.0107563	0.0211281
HS90A_HUMAN	HSP90AA1	FYEQFSK	0.172655	0.153643	0.209793	0.183913	0.177995	0.139207	0.379325	0.243228	0.123601	0.205902	0.267369	0.211116	0.514634	0.123984	0.256196	0.253641	0.355893	0.571896	0.1678	0.311922	0.407589	0.352922	0.297817	0.396493	0.345033	0.132473	0.141851	0.141576	0.308636
HS90B_HUMAN	HSP90AB1	FYEAFSK	0.106067	0.0929073	0.0987894	0.128282	0.126632	0.0821319	0.195225	0.153134	0.059732	0.150745	0.193738	0.118572	0.255635	0.0707995	0.145226	0.136006	0.172259	0.26785	0.106089	0.191062	0.165757	0.302991	0.206439	0.22051	0.184407	0.0687932	0.0894442	0.0729682	0.161154
IDH1_HUMAN	IDH1	ATDFVVPGPGK	0.105014	0.0847891	0.0944786	0.119137	0.14763	0.0531769	0.220964	0.307799	0.0731781	0.386347	0.230676	0.0838681	0.388078	0.107385	0.117242	0.136555	0.167113	0.272435	0.0735273	0.149327	0.128947	0.17317	0.0911685	0.200632	0.25799	0.0762303	0.0637448	0.065119	0.215217
IDHP_HUMAN	IDH2	TIEAEAAHGTVTR	0.409267	0.617277	0.488558	0.293652	0.844752	0.442398	1.05465	0.820287	0.301763	1.02627	0.40827	0.707206	0.977133	0.164973	0.72613	0.559929	0.624844	1.77577	0.195635	0.640008	0.419859	0.739433	0.443896	0.530866	1.16118	0.379292	0.291513	0.332281	0.509353
ILEU_HUMAN	SERPINB1	LGVQDLFNSSK	0.206871	0.162964	0.2159	0.140221	0.286214	0.162036	0.23427	0.163088	0.130066	0.10632	0.219913	0.199548	0.215062	0.0890921	0.151257	0.176315	0.278431	0.369923	0.11318	0.264157	0.207921	0.367901	0.292368	0.275107	0.198316	0.196153	0.177125	0.121517	0.174825
KPYM_HUMAN	PKM2	LDIDSPPITAR	0.8059	0.79347	0.492151	0.534467	1.13452	0.642578	1.02237	1.11456	0.500611	0.518125	0.959886	0.987508	1.16318	0.309959	0.819731	0.773535	1.06443	1.31657	0.617892	0.884383	0.255886	1.25894	0.505514	0.841488	1.29803	0.423915	0.6571	0.374144	1.02119
LDHA_HUMAN	LDHA	FIIPNVVK	0.0371104	0.0715596	0.045982	0.0251484	0.0836676	0.0375858	0.0580221	0.0694207	0.0250822	0.0354401	0.0362037	0.0540582	0.0483521	0.0182927	0.0340147	0.0392115	0.0403562	0.0690137	0.0328247	0.0405282	0.00736203	0.0649104	0.0249403	0.0323344	0.0713398	0.0525245	0.0327542	0.0235475	0.0410134
LDHB_HUMAN	LDHB	LIAPVAEEEATVPNNK	0.107646	0.166572	0.120343	0.155209	0.154413	0.157303	0.202423	0.220002	0.059732	0.144506	0.222359	0.24671	0.379038	0.128049	0.150051	0.111876	0.209635	0.225139	0.122633	0.143296	0.197213	0.262592	0.197008	0.252579	0.308242	0.0850618	0.10431	0.0869222	0.365806
LEG7_HUMAN	LGALS7B	SSLPEGIRPGTVLR	0.0486909	0.10764	0.345583	0.454195	0.67031	0.109973	0.185845	0.454297	0.0917959	0.0656391	0.0660472	0.121019	0.0861928	0.0443767	0.0716481	0.108311	0.276264	0.314181	0.0370263	0.262227	0.0249863	0.0812514	0.196589	0.195066	0.127873	0.142235	0.228524	0.131982	0.397706
LOX15_HUMAN	ALOX15	LYDLPVDER	0.0760631	0.0829851	0.248231	0.153685	0.230328	0.108581	0.305816	0.203413	0.113775	0.0224621	0.267124	0.230025	0.16734	0.078252	0.271635	0.244866	0.609135	0.508674	0.0727395	0.516011	0.305189	0.101451	0.223415	0.511784	0.33247	0.108768	0.135048	0.17181	0.237173
MAOM_HUMAN	ME2	LFTPDVIR	0.0171076	0.0156349	0.0240687	0.0165116	0.031335	0.0136422	0.0229035	0.0188865	0.012929	0.0162226	0.0232388	0.017352	0.020392	0.00846883	0.0236415	0.0211139	0.0208552	0.0272676	0.0118169	0.0238827	0.0149471	0.0381292	0.026617	0.0302141	0.0188445	0.0199872	0.0194006	0.0142448	0.0144997
MLF1_HUMAN	MLF1	DLLSISDGR	0.164233	0.0240537	0.125373	0.0393737	0.0623469	0.0807398	0.137639	0.0760565	0.0413728	0.0476695	0.0401176	0.0349265	0.195511	0.0484417	0.158012	0.0817134	0.259471	0.20318	0.0814053	0.062481	0.450868	0.00363135	0.153205	0.313802	0.230172	0.00604264	0.0430844	0.15989	0.220809
MVP_HUMAN	MVP	IEGEGSVLQAK	0.272143	0.123275	0.148004	0.206014	0.450965	0.179298	0.369509	0.290699	0.077574	0.169214	0.277154	0.395537	0.348766	0.078252	0.225559	0.233624	0.254596	0.622329	0.156246	0.399734	0.201898	0.482742	0.216918	0.270601	0.279078	0.165011	0.194006	0.128203	0.216045
NFKB1_HUMAN	NFKB1	LSPAPSK	0.0144757	0.0129288	0.0154471	0.0127012	0.0174442	0.00751715	0.0209403	0.0191417	0.00672308	0.0102327	0.0149218	0.0102332	0.0166079	0.0155827	0.011097	0.0112424	0.0154383	0.0159262	0.00997871	0.0149568	0.00892367	0.0199724	0.0106887	0.0201427	0.0148064	0.0139446	0.0118419	0.011047	0.0151211
ODO2_HUMAN	DLST	AKPAEAPAAAAPK	0.507438	0.540005	0.469878	0.502714	0.529464	0.33688	0.518709	0.7769	0.391749	0.551568	0.63283	0.405548	0.632571	0.331978	0.553403	0.467796	0.529235	0.532322	0.353194	0.517458	0.2396	0.788003	0.530035	0.747401	0.625457	0.58939	0.396578	0.359899	0.472482
PFKAL_HUMAN	PFKL	TNVLGHLQQGGAPTPFDR	0.0144757	0.0123275	0.0140101	0.0198139	0.016152	0.0136422	0.029011	0.0319029	0.0051716	0.0224621	0.0229942	0.0155723	0.0384714	0.0111789	0.0159218	0.015904	0.0222094	0.0412634	0.0170688	0.023159	0.00580038	0.0419875	0.0180241	0.0209378	0.0457652	0.010226	0.0125978	0.0104656	0.038942
PFKAP_HUMAN	PFKP	EWSGLLEELAR	0.0250034	0.0291651	0.0434673	0.0348013	0.0513635	0.0217162	0.0519145	0.0459402	0.0243065	0.0311973	0.0633564	0.0344816	0.0626475	0.0281165	0.0436643	0.0381146	0.0449606	0.098453	0.0328247	0.0439056	0.0370332	0.0644564	0.039192	0.067054	0.065507	0.0478763	0.0309905	0.0197683	0.0472275
PGK1_HUMAN	PGK1	YAEAVTR	2.36059	3.05121	2.84693	1.89172	2.45059	1.49424	2.55755	2.69694	2.33808	1.7463	2.1935	2.30938	2.7054	1.32724	2.27175	2.15087	2.5056	3.80516	1.90698	2.09758	1.15249	3.39372	1.99963	3.02088	3.12863	2.56626	2.03328	1.57361	2.64163
PGM1_HUMAN	PGM1	VDLGVLGK	0.027109	0.0234523	0.010777	0.0185438	0.0216437	0.0164264	0.0270479	0.071973	0.016032	0.0344418	0.0415853	0.0193542	0.0517157	0.0226965	0.0183342	0.025227	0.0173342	0.0323351	0.0210078	0.0173692	0.00847748	0.0367674	0.0213774	0.0323344	0.040381	0.0139446	0.0138576	0.00988414	0.0426705
PSPB_HUMAN	SFTPB	QFVEQHTPQLLTLVPR	0.00526388	0.00811811	0	0.00127012	0.000323041	0.00835239	0.00370818	0.00255223	0.0201692	0.0184688	0.00489239	0.00956586	0.00903974	0.0118564	0.0123032	0.00603253	0.00920879	0.00844573	0.00183818	0.00410107	0.041272	0.0281429	0.00419166	0.00424057	0.0206392	0.00185927	0.00554302	0.00261639	0.00310707
PYGB_HUMAN	PYGB	LLPLVSDEVFIR	0.017634	0.0213476	0.0104178	0.0185438	0.0122755	0.0122502	0.0143965	0.0543626	0.00853314	0.074624	0.0403622	0.0189093	0.0971246	0.0304878	0.0135094	0.0112424	0.019501	0.024372	0.0154933	0.00989081	0.00580038	0.0408527	0.0197008	0.0272987	0.0659557	0.0106908	0.00932236	0.00610491	0.0492989
RASK_HUMAN	KRAS	SFEDIHHYR	0.0215819	0.0171382	0.00898085	0.0185438	0.0151829	0.0100229	0.0266116	0.0260328	0.0077574	0.0217133	0.0207926	0.0177969	0.0172386	0.0121951	0.0183342	0.0175492	0.0162508	0.0340242	0.0157559	0.0217115	0.00981604	0.0217881	0.0159283	0.0164322	0.0233313	0.010226	0.0141095	0.0136634	0.0244423
S10A2_HUMAN	S100A2	ELPSFVGEK	0.0131597	0.00481073	0.00395157	0.0251484	0.0516865	0.0167048	0.0148327	0.0505342	0.00181006	0.0129781	0.116194	0.0200216	0.0887156	0.00643631	0.0101321	0.00712936	0.0346684	0.0301633	0.0131299	0.0470417	0.0153933	0.0760314	0.0305991	0.0169623	0.0385863	0.00232409	0.00655084	0.00232568	0.0482632
UBA1_HUMAN	UBA1	LAGTQPLEVLEAVQR	0.339784	0.360805	0.417071	0.330485	0.380219	0.198787	0.493188	0.400956	0.342877	0.363386	0.420501	0.296319	0.412885	0.199864	0.353898	0.363049	0.440397	0.631499	0.310653	0.39129	0.362078	0.597357	0.457938	0.51682	0.470215	0.458776	0.277403	0.205823	0.376992
UGPA_HUMAN	UGP2	LVEIAQVPK	0.0226347	0.0294657	0.0352049	0.0149874	0.0251972	0.0236651	0.046025	0.0528312	0.0219793	0.025457	0.0249512	0.0431576	0.0502441	0.00982385	0.02919	0.0227591	0.0306057	0.0769768	0.0173314	0.0253301	0.0203013	0.0354056	0.0226349	0.0257085	0.0556361	0.0232409	0.0214162	0.0154076	0.0283779

## Sheet: Batch1_Brushing_SRM_BestPeptide
Protein_Name	Gene_Name	Peptide Sequence	P11422	P11431	P11517	P11523	P11560	P11661	P11677	P11680	P11681	P11683	P11425	P11518	P11757	P7982	P8020	P8035	P8120	P8175	P8179	P8515	P11221	P11684	P11709	P11946	P6903	P7140	P8176	P8846	P9280	P9420
1433F_HUMAN	YWHAH	VISSIEQK	2.32315	0.819531	1.64815	1.31877	1.2377	1.75676	1.15367	3.38477	1.40778	1.78169	2.16037	1.68452	0.639674	2.94051	2.30024	0.270058	0.523497	0.197153	2.25071	1.67252	2.48488	1.75307	1.18262	0.437989	0.0312095	1.98239	0.285245	1.06296	1.19093	0.86619
1433S_HUMAN	SFN	NVVGGQR	3.02789	1.67011	3.3436	2.267	2.30423	3.34848	4.82395	6.85	2.22523	3.87536	3.30087	6.40515	1.66815	5.84609	4.46722	0.867963	1.95269	0.840183	3.9706	4.22654	3.60564	3.85811	1.06804	0.794908	0.147426	4.43229	1.01742	1.57929	1.56447	1.05408
6PGD_HUMAN	PGD	TIFQGIAAK	0.310616	0.0335263	0.149743	0.126234	0.218007	0.1724	0.210184	0.684783	0.210669	0.176707	0.374012	0.311052	0.0909488	0.321314	0.782864	0.0200043	0.0953658	0.0102068	0.100645	0.158868	0.25053	0.283393	0.139549	0.0515901	0.00362099	0.0681068	0.0141097	0.0947381	0.131423	0.0514073
ACLY_HUMAN	ACLY	LYRPGSVAYVSR	0.0425247	0.00745028	0.0192479	0.0113316	0.0142784	0.0274365	0.0196171	0.068354	0.0187783	0.03656	0.0379323	0.0391213	0.0128844	0.060139	0.0626043	0.00277837	0.0103298	0.00322321	0.0195345	0.0121357	0.0477331	0.0467697	0.0252292	0.00684358	0.000517284	0.00778364	0.00266941	0.0101765	0.0132492	0.00636905
ACSF3_HUMAN	ACSF3	LPGSVGTPLPGVQVR	0.0160238	0.00372514	0.0185955	0.0158642	0.00922875	0.0036855	0.0018683	0.0214383	0.00176046	0.00853066	0.0184604	0.00767084	0.00227372	0.0234829	0.00247938	0.000555674	0.00258244	0	0.0080686	0.00551624	0.00551827	0.00951248	0.00683292	0.000526429	0	0.00389182	0.000762687	0.0172031	0.00961633	0.00591411
AK1BA_HUMAN	AKR1B10	VAIDAGYR	0.0597812	0	0.0071772	0.354905	0.145745	0.0118755	0.025222	0.315982	0.407841	0.007312	0.88104	0.0345188	0.104591	0.0137461	2.02193	0.00444539	0.0119899	0.00913242	0.0106166	0.127977	0.0102088	0.0059453	0.00367927	0.00157929	0.001207	0.00972955	0.00114403	0.00581512	0.00662458	0.000909864
AL1A1_HUMAN	ALDH1A1	QAFQIGSPWR	2.32315	1.19453	1.19892	0.898821	1.31292	1.58722	1.42178	4.51105	2.66123	3.59689	2.68333	1.09885	1.22781	5.34493	4.91103	0.342295	0.572748	0.333602	2.748	1.49269	2.56351	0.648434	0.934796	0.592233	0.123803	1.28868	0.376005	1.09373	1.5649	0.830705
AL3A1_HUMAN	ALDH3A1	VAYGGTGDAATR	11.9291	0.699085	3.57816	11.8037	32.3741	6.13022	22.116	107.378	37.286	18.7199	90.3737	2.78375	16.5201	20.6947	180.11	1.01244	2.10413	1.25866	6.40859	28.3126	4.65466	1.71542	1.43334	1.96727	0.11432	2.10012	0.457231	4.09409	8.39955	1.92254
ANM1_HUMAN	PRMT1	ATLYVTAIEDR	0.0295824	0	0.0228366	0.017224	0.0175869	0.0143325	0.00093415	0.0282737	0.00469457	0.0115773	0.0437486	0.0237796	0.000757907	0.0234829	0.0167358	0.000555674	0.00756286	0	0.0225071	0.00110325	0.0157271	0.0221958	0.0373183	0	0	0.00194591	0.000762687	0.0300448	0.0294901	0.00727891
ANXA2_HUMAN	ANXA2	TNQELQEINR	4.11227	2.87705	6.10356	5.51032	2.21821	7.64251	8.68386	11.7541	5.97677	7.443	4.74937	12.3991	3.58187	6.17714	4.54904	0.983543	2.94509	0.509804	9.75664	4.67997	4.00102	12.3587	2.30007	3.25123	0.122079	5.13379	1.49906	2.24512	2.22821	2.31105
ANXA3_HUMAN	ANXA3	SEIDLLDIR	0.223101	0.0124171	0.0734032	0.127594	0.0687803	0.0810811	0.0336294	0.229607	0.117951	0.0335133	0.207616	0.172594	0.0174319	0.0641483	0.12087	0.00722377	0.124879	0.00429761	0.0862066	0.0408201	0.114504	0.822434	0.0969749	0.0521165	0.00086214	0.0510801	0.00724553	0.0421596	0.0538515	0.0327551
ANXA6_HUMAN	ANXA6	DAFVAIVQSVK	0.0893636	0.0186257	0.130495	0.367597	0.0767902	0.155201	0.00093415	0.127387	0.0469457	0.149896	0.0730829	0.120432	0.00454744	0.0790399	0.0285128	0.00500107	0.103666	0.000537201	0.0836586	0.0187552	0.140164	0.711455	0.214974	0.0336915	0.00086214	0.0257833	0.00381344	0.0496708	0.133133	0.0818877
BCAS1_HUMAN	BCAS1	TITPPEPEPTGAPQK	0.159314	0.0310428	0.0685097	0.0813608	0.0391787	0.0974611	0.025222	0.165914	0.0739395	0.0609333	0.118602	0.0675034	0.0371374	0.120851	0.204549	0.0122248	0.0138345	0.00966962	0.225071	0.12908	0.11478	0.044788	0.0625475	0.0200043	0.00172428	0.123565	0.0289821	0.0537899	0.067528	0.0595961
BGAL_HUMAN	GLB1	AYVAVDGIPQGVLER	0.0446818	0.00620857	0.037191	0.0679895	0.0214177	0.046683	0.0177488	0.0407017	0.0176046	0.0664173	0.0910375	0.0655857	0.0303163	0.055557	0.0595051	0.0122248	0.0114365	0.00376041	0.0598775	0.0430266	0.0303505	0.0507333	0.0446768	0.0126343	0.00189671	0.0593502	0.00495747	0.044098	0.0307723	0.0236565
C1TC_HUMAN	MTHFD1	TPVPSDIDISR	0.0345128	0.008692	0.0199004	0.0149577	0.0214177	0.027027	0.0093415	0.0431873	0.0146705	0.01828	0.0313574	0.0299163	0.00530535	0.0320742	0.0254136	0.00333405	0.00848516	0.0010744	0.0203838	0.013239	0.0422148	0.0535077	0.0226012	0.00210572	0.000172428	0.011189	0.00343209	0.015507	0.0192327	0.00682398
CAYP1_HUMAN	CAPS	SGDGVVTVDDLR	13.1266	6.2334	4.42833	3.04026	3.08153	7.73669	5.45357	13.1401	8.07407	9.45198	8.02242	3.35561	2.89293	15.0422	9.76627	1.552	1.72489	1.1292	9.74814	6.02373	11.5073	1.85811	3.20569	2.181	0.412276	10.4106	1.92845	3.36332	2.92914	3.35512
CTNB1_HUMAN	CTNNB1	HAVVNLINYQDDAELATR	0.0551589	0.0645691	0.0848215	0.0575644	0.030124	0.0561016	0.0205513	0.10657	0.0416643	0.0536213	0.0611974	0.10394	0.0545693	0.116269	0.0818195	0.0322291	0.011621	0.0112812	0.0997958	0.0209617	0.0427666	0.0760999	0.02155	0.00684358	0.00844898	0.0398911	0.0369903	0.0528207	0.0395338	0.0272959
DHE3_HUMAN	GLUD1	DIVHSGLAYTMER	0.229264	0.00745028	0.196394	0.160455	0.126765	0.109746	0	0.190148	0.0217124	0.0901813	0.143131	0.146129	0.0212214	0.048684	0.0663234	0.00666809	0.0783955	0.0193392	0.152029	0.0154455	0.0847055	0.157352	0.0896164	0.00157929	0.000517284	0.041837	0.00114403	0.164035	0.237417	0.0454932
EMAL2_HUMAN	EML2	LQEVEVPEDFGPVR	0.0372862	0.00248343	0.0127232	0.0156376	0.0107959	0.019656	0.00280245	0.0316914	0.00762868	0.020108	0.0265526	0.00958855	0.00606326	0.0383744	0.0204549	0.00111135	0.0064561	0.000537201	0.00976725	0.00661948	0.0273154	0.0051526	0.0141915	0.00368501	0.000172428	0.00632421	0.00114403	0.0123571	0.0155998	0.00500425
EMAL4_HUMAN	EML4	EIEVPDQYGTIR	0.018489	0.00124171	0.0215316	0.0163175	0.00992526	0.0159705	0	0.0363519	0.00293411	0.029248	0.021495	0.0222454	0.00303163	0.0252011	0.0216946	0.0022227	0.00332028	0	0.0165619	0.00551624	0.0347651	0.0293302	0.013403	0.000526429	0	0.00827011	0.000381344	0.0159916	0.0177368	0.00409439
FAS_HUMAN	FASN	LQVVDQPLPVR	0.0110934	0	0.00978709	0.00566579	0.0135819	0.00941851	0.00093415	0.0254774	0.00469457	0.00792133	0.012897	0.0172594	0	0.0143188	0.0185953	0	0.00627164	0.000537201	0.00467129	0.00441299	0.0165548	0.00673801	0.00998658	0.00157929	0.000344856	0.00486477	0.000381344	0.00387675	0.00790676	0.00272959
G6PD_HUMAN	G6PD	GYLDDPTVPR	0.0600893	0.00124171	0.0169643	0.0784146	0.0562431	0.013104	0.0018683	0.0518869	0.0111496	0.0176707	0.102923	0.0598325	0.00378954	0.0349379	0.099795	0.000555674	0.0394744	0.000537201	0.0165619	0.00992922	0.0546309	0.0630202	0.0499329	0.00947573	0.000172428	0.00827011	0.00114403	0.0346484	0.0502186	0.00909864
HS90A_HUMAN	HSP90AA1	FYEQFSK	0.510913	0.0161423	0.199983	0.264253	0.179177	0.257985	0.0280245	0.549939	0.0915441	0.166348	0.300677	0.191004	0.0181898	0.270912	0.208888	0.00500107	0.0658522	0.00268601	0.123577	0.0452331	0.539411	0.179152	0.334025	0.0173722	0.001207	0.0505936	0.00495747	0.125025	0.193609	0.0855272
HS90B_HUMAN	HSP90AB1	FYEAFSK	0.155924	0.0124171	0.0822116	0.102891	0.0794021	0.0798526	0.0102756	0.231472	0.0240597	0.0591053	0.115061	0.0978032	0.0113686	0.0910677	0.0731417	0.00277837	0.030067	0.0016116	0.0335484	0.0220649	0.216592	0.107412	0.126672	0.00631715	0.000689712	0.0175132	0.00152537	0.0501554	0.0777854	0.0272959
IDH1_HUMAN	IDH1	ATDFVVPGPGK	0.31493	0.00248343	0.325258	0.148217	0.233331	0.187142	0.0233537	0.462632	0.072179	0.0956653	0.150718	0.199442	0.00227372	0.162662	0.174796	0.00444539	0.0820847	0.00268601	0.0751654	0.0231682	0.215213	0.0935394	0.242043	0.00737001	0.00362099	0.0515666	0.00381344	0.0964341	0.268616	0.0441284
IDHP_HUMAN	IDH2	TIEAEAAHGTVTR	1.87941	0.155214	1.44066	2.60218	0.912776	0.686323	0.950964	0.582252	0.432487	1.65556	3.84861	2.19233	0.451713	1.94736	2.2147	0.243941	0.348998	0.100457	1.33726	0.928934	0.831879	1.45105	0.741372	0.060013	0.00569013	0.460208	0.257026	1.7409	1.04818	0.307534
ILEU_HUMAN	SERPINB1	LGVQDLFNSSK	0.436649	0.0658108	0.193784	0.23751	0.150272	0.244062	0.208315	0.305729	0.164897	0.269325	0.267549	0.524685	0.128086	0.416964	0.266533	0.0411199	0.210838	0.0284717	0.313401	0.114738	0.433184	0.60761	0.189482	0.0852816	0.00327613	0.159078	0.063303	0.125752	0.176086	0.0905314
KPYM_HUMAN	PKM2	LDIDSPPITAR	1.28714	0.444534	0.752301	0.725221	0.729594	1.14783	0.529663	1.91733	0.676605	1.49591	1.16123	1.31401	0.467629	2.05275	1.96057	0.217269	0.276137	0.150954	0.910478	0.606786	1.47034	1.33413	0.450184	0.342706	0.0489696	0.749175	0.222323	0.436377	0.682973	0.311173
LDHA_HUMAN	LDHA	FIIPNVVK	0.0114016	0.00248343	0.00978709	0.00997179	0.0158456	0.00614251	0.0018683	0.0142922	0.00176046	0.0134053	0.00859798	0.0295327	0.00227372	0.0292104	0.0192152	0.00166702	0.0125433	0.000537201	0.00382197	0.00220649	0.0118643	0.0408244	0.0331134	0.00157929	0.000172428	0.000972955	0.00190672	0.00920728	0.0123944	0.00227466
LDHB_HUMAN	LDHB	LIAPVAEEEATVPNNK	0.677931	0.0161423	0.321995	0.41111	0.439846	0.286241	0.0392343	0.366315	0.154334	0.328431	0.457463	0.326778	0.0234951	0.341933	0.393601	0.0122248	0.196081	0.00644641	0.257346	0.0330974	0.600664	0.170036	0.497752	0.0442201	0.00396585	0.095836	0.0251687	0.340669	0.498981	0.150582
LEG7_HUMAN	LGALS7B	SSLPEGIRPGTVLR	0.0930614	0.149006	0.340917	0.300287	0.154103	0.242424	0.177488	0.370665	0.095065	0.334524	0.0250353	0.220153	0.103833	0.214782	0.0415296	0.0761274	0.0442704	0.154714	0.08196	0.105912	0.0217972	0.0622275	0.0940841	0.0447465	0.0251745	0.196537	0.109446	0.130113	0.107062	0.16423
LOX15_HUMAN	ALOX15	LYDLPVDER	0.251759	0.0894034	0.284478	0.155696	0.165421	0.367731	0.0980857	0.694725	0.211256	0.261404	0.167914	0.522384	0.0371374	0.768634	0.300625	0.0294507	0.0909388	0.0128928	0.166043	0.174313	0.230112	0.172017	0.180547	0.133713	0.0067247	0.096809	0.0335582	0.156281	0.152152	0.0982653
MAOM_HUMAN	ME2	LFTPDVIR	0.0295824	0.00993371	0.0322974	0.0339947	0.0151491	0.02457	0.0121439	0.0251667	0.00997596	0.0304667	0.0341391	0.0322175	0.0204635	0.0332197	0.0303724	0.00388972	0.00793178	0.00214881	0.045439	0.0253747	0.0176585	0.0261593	0.00657012	0.00315858	0.000517284	0.0175132	0.00381344	0.0237451	0.0203011	0.013648
MLF1_HUMAN	MLF1	DLLSISDGR	1.07452	1.14983	0.768287	0.537797	0.198679	0.471744	0.105559	0.682919	0.279327	0.772025	0.334816	0.153417	0.378954	1.50577	0.386783	0.242274	0.117685	0.145044	0.997958	0.423647	0.524512	0.0285375	0.184752	0.124764	0.0782824	0.208699	0.300117	0.691273	0.495775	0.602785
MVP_HUMAN	MVP	IEGEGSVLQAK	0.814133	0.141555	0.533397	0.508108	0.484596	1.05446	0.314808	1.17227	0.297518	0.759229	0.761933	0.908994	0.231162	1.02408	0.67687	0.0372302	0.135947	0.0558689	0.621707	0.773376	1.05233	1.12802	0.37292	0.0568544	0.0174152	0.545828	0.134996	0.296329	0.320544	0.214273
ODO2_HUMAN	DLST	AKPAEAPAAAAPK	0.367623	0.384931	0.501752	0.575191	0.165595	0.339885	0.269035	0.486246	0.251746	0.505137	0.391967	0.478277	0.212214	0.467939	0.417155	0.187262	0.106618	0.0440505	0.972903	0.732556	0.203624	0.426476	0.100129	0.10318	0.0622465	0.433451	0.170461	0.365141	0.345974	0.338924
PFKAL_HUMAN	PFKL	TNVLGHLQQGGAPTPFDR	0.012326	0.00248343	0.0133757	0.00883863	0.00592033	0.00819001	0.0158805	0.0229918	0.00469457	0.014624	0.00581628	0.0157252	0.00757907	0.0274921	0.011777	0	0.00295136	0.0016116	0.00297264	0.00661948	0.0176585	0.0305192	0.0191847	0.00105286	0.000172428	0.00535125	0.00266941	0.0109034	0.0111122	0.00409439
PGK1_HUMAN	PGK1	YAEAVTR	3.42971	0.60099	1.97014	1.41395	1.28071	1.8964	1.54789	3.95242	1.74579	3.11247	2.55689	2.32887	0.6374	4.89475	3.99428	0.171148	0.710171	0.171367	1.98912	1.34706	3.46713	1.76496	1.34687	0.740686	0.0417276	1.331	0.204019	1.06853	1.42984	0.837074
PGM1_HUMAN	PGM1	VDLGVLGK	0.0394432	0.00124171	0.011092	0.017224	0.0243778	0.0307125	0.0037366	0.0627614	0.0082155	0.023764	0.0288285	0.0168758	0.00227372	0.0326469	0.0223144	0.0022227	0.0106987	0.0016116	0.00891793	0.00330974	0.0336615	0.0194213	0.0155055	0.00263215	0.000689712	0.00340534	0.000381344	0.0159916	0.023934	0.00409439
PSPB_HUMAN	SFTPB	QFVEQHTPQLLTLVPR	0.00462225	0.026076	0.00391484	0.02153	0.00365667	0.013104	0	0.0043498	0.0205387	0.00914	0.00303458	0.118514	0.0234951	0.00171826	0.00123969	0.00277837	0.0330183	0.000537201	0.0513842	0	0.0226249	0.186683	0.00420487	1.25027	0	0.0136214	0	0.0443403	0.0344051	0.0122832
PYGB_HUMAN	PYGB	LLPLVSDEVFIR	0.0388269	0.00620857	0.0322974	0.0201702	0.0393528	0.0389025	0	0.0668005	0.00528139	0.0249827	0.0270584	0.0172594	0.000757907	0.0349379	0.0340915	0.00111135	0.00959192	0	0.00467129	0.00441299	0.0325578	0.026952	0.0270689	0.00315858	0	0.000972955	0.00152537	0.0152647	0.0252162	0.00272959
S10A2_HUMAN	S100A2	ELPSFVGEK	0.128807	0.00248343	0.157572	0.0988114	0.218182	0.141687	0.0018683	0.217179	0.00469457	0.00670266	0.0531052	0.164539	0.00303163	0.0126006	0.00433891	0.00111135	0.256584	0.0016116	0.0326991	0.00772273	0.0772558	0.0677765	0.101705	0.00157929	0.000344856	0.032594	0.00114403	0.0656624	0.102147	0.013193
UBA1_HUMAN	UBA1	LAGTQPLEVLEAVQR	0.495814	0.0471851	0.284478	0.244536	0.244127	0.28665	0.242879	0.645635	0.306321	0.377177	0.415232	0.26963	0.0750328	0.650647	0.482859	0.0383415	0.107171	0.00429761	0.399183	0.1699	0.65833	0.229885	0.249927	0.0489579	0.00775926	0.16151	0.0327955	0.163308	0.214551	0.105089
UGPA_HUMAN	UGP2	LVEIAQVPK	0.164244	0.00620857	0.073077	0.0985848	0.0865413	0.039312	0.0121439	0.0549939	0.0410775	0.085916	0.147177	0.114295	0.0151581	0.142615	0.16054	0.0022227	0.0361542	0.00268601	0.0883299	0.0231682	0.155615	0.0317083	0.0932957	0.0089493	0.000689712	0.0248103	0.00381344	0.0503977	0.0799224	0.0277508

## Sheet: Batch2_Brushing_SRM_BestPeptide
Protein_Name	Gene_Name	Peptide Sequence	P6612	P4328	P5577	P6663	P6679	P6713	P6741	P6750	P6777	P6784	P6796	P6807	P6820	P6868	P6896	P6967	P7041	P7047	P7233	P7401	P7664	P7681	P7715	P7804	P7806	P7812	P8015	P8119	P8135	P8202	P8340	P8378	P8443	P8635	P8656	P8660	P8915	P9049	P9079	P9219	P9258	P9277	P9317	P9337	P9339	P9357	P9401
1433F_HUMAN	YWHAH	VISSIEQK	0.4554	0.2177	0.1549	0.3323	1.2706	0.2897	0.8111	0.6802	0.0764	0.8171	0.1949	0.8757	0.4008	0.3368	1.1494	0.9891	0.5087	0.3411	1.2089	0.7352	1.0241	0.3747	0.7188	0.4452	0.586	1.3689	0.2074	0.3599	0.9046	0.6216	0.5671	0.8715	0.9024	0.9176	0.9013	0.4934	0.3926	0.3532	0.2155	0.7403	0.7748	0.6854	0.6933	0.3422	0.2798	0.0108	0.9354
1433S_HUMAN	SFN	NVVGGQR	0.7378	0.5343	0.1945	2.2304	2.3056	0.8303	1.036	0.4402	0.2679	1.1845	0.5215	4.5001	0.2883	0.1412	1.3763	0.3745	1.9111	0.7728	2.3377	0.5453	0.8033	0.5409	1.2493	0.8393	0.7241	0.7673	0.4688	0.4643	1.085	1.5673	0.7908	1.2643	0.2184	1.6594	1.0372	0.7761	0.3156	0.2857	0.2881	0.8644	0.2908	0.8248	0.4002	0.346	0.126	0.0001	0.289
6PGD_HUMAN	PGD	TIFQGIAAK	0.0156	0.0335	0.0249	0.034	0.3494	0.0467	0.1028	0.1341	0.0117	0.1161	0.0213	0.1951	0.0455	0.0344	0.1125	0.0889	0.0638	0.022	0.1413	0.0895	0.2593	0.0578	0.0752	0.0507	0.0598	0.3056	0.0212	0.0338	0.1778	0.1203	0.0685	0.1879	0.1484	0.1273	0.1415	0.0784	0.0611	0.038	0.0188	0.149	0.14	0.0882	0.0762	0.0461	0.0378	0.0012	0.0982
ACLY_HUMAN	ACLY	LYRPGSVAYVSR	0.0059	0.0039	0.003	0.0068	0.0332	0.0028	0.0122	0.0148	0.0019	0.0104	0.0028	0.0191	0.0097	0.0072	0.0283	0.0093	0.0104	0.0048	0.0115	0.0176	0.0165	0.0073	0.0074	0.0113	0.0141	0.0329	0.0059	0.0073	0.0228	0.013	0.0156	0.0274	0.0178	0.0102	0.0128	0.0074	0.0049	0.0036	0.0037	0.0172	0.021	0.0143	0.0094	0.0029	0.0064	0.0015	0.0163
ACSF3_HUMAN	ACSF3	LPGSVGTPLPGVQVR	0.0004	0.0022	0.0012	0.0008	0.0167	0.0008	0.003	0.0094	0.0004	0.0066	0.0001	0.0048	0.0044	0.0027	0.0166	0.0083	0.002	0.0016	0.0071	0.0107	0.0093	0.0023	0.0071	0.003	0.0006	0.0026	0.0021	0.0028	0.0101	0.0079	0.0031	0.0055	0.0024	0.0082	0.0044	0.0027	0.0027	0.0013	0.0015	0.0042	0.0059	0.004	0.0061	0.0021	0.0011	0.0001	0.0114
AK1BA_HUMAN	AKR1B10	VAIDAGYR	0.3529	0.1006	0.0093	0.0045	0.5257	0.0652	0.0049	0.0294	0.0118	0.2007	0.0076	0.0384	0.0033	0.0046	0.0071	0.0019	0.0084	0.004	0.0152	0.0547	0.187	0.344	0.0151	0.0043	0.0058	0.1341	0.0038	0.0033	0.2476	0.1632	0.0037	0.1148	0.4037	0.1293	0.002	0.0819	0.0084	0.0015	0.0014	0.5074	0.037	0.0063	0.0009	0.0019	0.0013	0.0002	0.0026
AL1A1_HUMAN	ALDH1A1	QAFQIGSPWR	0.2358	0.2644	0.1191	0.2438	1.2141	0.1397	0.549	0.324	0.1023	0.8155	0.1743	0.63	0.2362	0.1016	0.8949	0.6237	0.3219	0.3181	1.2273	0.8936	0.5652	0.3933	0.5892	0.3927	0.1639	1.1886	0.3124	0.4124	1.0058	0.7168	0.6042	0.8576	0.7139	0.94	0.5812	0.6994	0.0934	0.1996	0.1054	1.0711	0.5189	0.6723	0.2891	0.1373	0.1199	0.0082	0.6245
AL3A1_HUMAN	ALDH3A1	VAYGGTGDAATR	12.7228	13.3886	5.0679	1.8184	101.757	12.7163	6.4748	16.0987	3.0693	40.1771	8.0334	12.9503	1.5369	0.8892	4.7296	1.2786	8.1055	1.7045	2.9374	11.9898	41.6657	25.8044	3.5808	1.7449	0.8567	34.6363	0.9561	1.8946	30.9301	30.9726	3.1222	30.8844	34.5026	36.3222	1.8643	18.491	2.2058	0.626	1.0102	45.8283	3.0048	2.3769	0.7155	1.2018	0.302	0.0606	2.3011
ANM1_HUMAN	PRMT1	ATLYVTAIEDR	0.0013	0.0016	0.001	0.0006	0.012	0.0027	0.0085	0.0045	0.0002	0.0083	0.0005	0.0031	0.0042	0.005	0.0141	0.012	0.0026	0.0022	0.0053	0.0069	0.0078	0.0019	0.0062	0.0007	0.0027	0.0164	0.0005	0.0028	0.0036	0.0075	0.004	0.005	0.0073	0.0079	0.0025	0.0023	0.0063	0.001	0.0025	0.0043	0.0111	0.0036	0.0071	0.0016	0.0035	0	0.0122
ANXA2_HUMAN	ANXA2	TNQELQEINR	1.2579	1.9051	0.1791	1.0655	4.6367	0.8815	3.1953	1.3484	0.0729	1.6537	0.5666	5.2293	0.9258	0.5614	6.1063	1.5225	1.1408	3.0034	0.6775	1.0457	1.3533	2.6823	1.1797	0.7338	1.5165	2.9203	1.1421	1.3158	1.246	5.4392	2.4431	0.9447	0.695	3.5323	1.7761	0.6612	0.897	0.5132	0.468	1.0365	0.647	0.9755	0.9028	0.4966	0.4476	0.0155	0.5488
ANXA3_HUMAN	ANXA3	SEIDLLDIR	0.0135	0.0243	0.0159	0.0099	0.0434	0.0384	0.0339	0.0769	0.0024	0.0582	0.0116	0.0318	0.0238	0.0433	0.0228	0.0443	0.0217	0.089	0.0359	0.0438	0.0722	0.0382	0.0339	0.0352	0.0651	0.1228	0.007	0.0133	0.038	0.0702	0.033	0.0226	0.0336	0.0473	0.0875	0.0134	0.047	0.0287	0.0182	0.026	0.0592	0.0188	0.0062	0.031	0.0493	0.0008	0.0134
ANXA6_HUMAN	ANXA6	DAFVAIVQSVK	0.0138	0.0318	0.006	0.0065	0.029	0.017	0.1534	0.0651	0.002	0.0164	0.0129	0.0543	0.0202	0.0168	0.1535	0.0316	0.0206	0.1846	0.0076	0.0202	0.0445	0.0255	0.0225	0.0339	0.0786	0.0356	0.0171	0.0362	0.0237	0.0651	0.0552	0.0175	0.0173	0.0694	0.0711	0.0102	0.018	0.0155	0.0184	0.0079	0.0348	0.0312	0.026	0.0243	0.0448	0.003	0.0314
BCAS1_HUMAN	BCAS1	TITPPEPEPTGAPQK	0.0098	0.0054	0.0024	0.0046	0.0226	0.0023	0.0078	0.0099	0.0025	0.0128	0.0032	0.0139	0.0031	0.0048	0.0135	0.0143	0.0059	0.0038	0.0165	0.0135	0.0101	0.0066	0.0061	0.0047	0.0002	0.0184	0.0028	0.005	0.0147	0.0095	0.0096	0.0127	0.0148	0.0146	0.0062	0.003	0.0035	0.0045	0.0018	0.0047	0.0115	0.0066	0.0239	0.0045	0.0031	0.0002	0.0158
BGAL_HUMAN	GLB1	AYVAVDGIPQGVLER	0.0017	0.0068	0.0031	0.0017	0.0312	0.0023	0.014	0.0173	0.0003	0.0134	0.0015	0.016	0.0045	0.0069	0.0286	0.0226	0.0038	0.0055	0.0218	0.0141	0.0151	0.006	0.0126	0.0034	0.0104	0.0204	0.0024	0.0048	0.0179	0.0285	0.0047	0.0194	0.0199	0.0168	0.0073	0.0073	0.0122	0.0036	0.0033	0.0105	0.011	0.0123	0.0237	0.0037	0.0051	0.0008	0.0164
C1TC_HUMAN	MTHFD1	TPVPSDIDISR	0.0457	0.0038	0.0016	0.0084	0.0183	0.0058	0.0166	0.015	0.0023	0.0153	0.0054	0.0344	0.0056	0.0089	0.0284	0.0159	0.0317	0.0129	0.0106	0.0143	0.0149	0.0057	0.013	0.0173	0.0281	0.0284	0.005	0.0076	0.0148	0.0182	0.0193	0.0253	0.014	0.0304	0.0203	0.0106	0.0091	0.0056	0.0034	0.0126	0.0148	0.0149	0.0162	0.0059	0.0075	0.0001	0.0192
CAYP1_HUMAN	CAPS	SGDGVVTVDDLR	3.9895	0.9259	0.5515	1.879	5.1785	0.7173	3.07	2.3838	0.6282	4.3612	1.311	1.1159	1.458	1.2353	6.5304	3.1136	2.5369	1.5795	4.9725	3.7332	4.6803	1.6777	2.3477	3.666	1.9823	5.532	1.0653	1.501	4.1822	3.3545	3.4657	3.0243	3.0331	3.9554	2.9706	2.7093	0.6644	1.3848	0.4509	3.6968	3.2246	3.4635	1.9212	0.8403	0.8621	0.0207	3.0122
CEAM5_HUMAN	CEACAM5	SDLVNEEATGQFR	0.0014	0.0115	0.0016	0.0022	0.004	0.0011	0.0001	0.0008	0.0001	0.002	0	0.0022	0	0.0033	0.0003	0.0004	0	0.0031	0.0025	0.0028	0.0059	0.0076	0.0014	0.0012	0.004	0.0015	0	0	0.004	0.0151	0.0018	0.0018	0.0008	0.0017	0	0.0005	0.0026	0	0	0.0012	0.0063	0	0.0005	0	0	0	0
CTNB1_HUMAN	CTNNB1	HAVVNLINYQDDAELATR	0.005	0.0115	0.0033	0.0159	0.0984	0.0101	0.0472	0.0354	0.0034	0.0364	0.0035	0.0879	0.0176	0.0181	0.1355	0.0329	0.0277	0.0198	0.0514	0.0722	0.0382	0.0189	0.0495	0.0255	0.0128	0.0317	0.0219	0.017	0.0322	0.054	0.0364	0.0479	0.0314	0.0484	0.0348	0.0216	0.0196	0.0134	0.0061	0.0274	0.0232	0.0382	0.0343	0.0168	0.008	0.0013	0.0252
DHE3_HUMAN	GLUD1	DIVHSGLAYTMER	0.0179	0.0893	0.0322	0.0163	0.3254	0.0139	0.142	0.1306	0.0025	0.076	0.0136	0.1111	0.0412	0.0404	0.6554	0.173	0.046	0.0695	0.1225	0.2573	0.1098	0.0947	0.1439	0.061	0.0461	0.106	0.0378	0.0803	0.1627	0.3074	0.1006	0.0967	0.2644	0.183	0.0773	0.0577	0.0629	0.0459	0.0598	0.0768	0.0679	0.0861	0.1303	0.0416	0.0352	0.0065	0.2999
DLG5_HUMAN	DLG5	LAPVVIPAQFLEEQK	0.0004	0.0003	0.0001	0.0003	0.0009	0.0003	0.0003	0.0003	0.0002	0.0004	0.0003	0.0008	0.0003	0.0002	0.0012	0.0005	0.0003	0.0002	0.0005	0.0005	0.0003	0.0002	0.0003	0.0001	0.0001	0.0004	0.0002	0.0002	0.0003	0.0005	0.0006	0.0005	0.0003	0.0006	0.0004	0.0004	0.0004	0.0002	0.0002	0.0004	0.0003	0.0003	0.0006	0.0003	0.0002	0.0001	0.0005
EGFR_HUMAN	EGFR	LTQLGTFEDHFLSLQR	0.0094	0.0116	0.0057	0.0058	0.0559	0.0193	0.0733	0.0205	0.0054	0.029	0.0018	0.0411	0.0269	0.0722	0.1187	0.0506	0.0105	0.0421	0.0351	0.0276	0.0403	0.0073	0.0576	0.0147	0.0215	0.0471	0.0144	0.0367	0.0251	0.0333	0.036	0.036	0.032	0.0589	0.0312	0.0589	0.0455	0.016	0.0141	0.0122	0.0175	0.0267	0.0349	0.0235	0.0268	0.001	0.0382
EMAL2_HUMAN	EML2	LQEVEVPEDFGPVR	0.0033	0.0017	0.0009	0.0015	0.0077	0.0009	0.0048	0.0058	0.0003	0.0061	0.0006	0.0036	0.0035	0.0028	0.0128	0.0053	0.002	0.0014	0.0063	0.0056	0.0073	0.0015	0.0053	0.0014	0.0021	0.0149	0.0013	0.0013	0.0044	0.0021	0.0038	0.0053	0.006	0.0053	0.0051	0.0014	0.0021	0.0024	0.0015	0.0034	0.0087	0.0045	0.0044	0.0012	0.0021	0.0002	0.0083
EMAL4_HUMAN	EML4	EIEVPDQYGTIR	0.013	0.0021	0.0012	0.0021	0.025	0.0018	0.0088	0.0108	0.0007	0.0075	0.002	0.0134	0.0042	0.0039	0.015	0.0074	0.0072	0.0026	0.0098	0.0091	0.0085	0.0017	0.0079	0.0036	0.0036	0.0136	0.0025	0.0056	0.0107	0.0058	0.0079	0.0094	0.0065	0.0107	0.0103	0.0033	0.0039	0.0029	0.0019	0.0057	0.007	0.0073	0.0076	0.0048	0.0022	0.0001	0.018
FAS_HUMAN	FASN	LQVVDQPLPVR	0.0009	0.0007	0.0005	0.0015	0.0083	0.0005	0.0047	0.0059	0.0003	0.0028	0.0007	0.0069	0.0029	0.0011	0.0076	0.003	0.0016	0.0014	0.0056	0.0016	0.0048	0.0008	0.0032	0.0012	0.0016	0.005	0.0007	0.0019	0.0043	0.0034	0.0035	0.003	0.0052	0.0033	0.0048	0.0008	0.0026	0.001	0.0011	0.0017	0.0053	0.0029	0.0031	0.0008	0.0016	0.0001	0.0041
FXR1_HUMAN	FXR1	EISEGDEVEVYSR	0.0151	0.0001	0.0009	0.0035	0.0253	0	0.0001	0.0163	0.0005	0.0071	0.0006	0	0.0067	0	0.0162	0.0137	0.0027	0.0041	0.0073	0.01	0.0128	0.0006	0.0135	0.0068	0	0.0068	0.0037	0.008	0.0098	0.0128	0.0095	0.0067	0.0066	0.0085	0.0057	0.0022	0.0051	0.0018	0.0008	0.005	0.0039	0.0108	0.0072	0.0016	0.002	0	0.0012
G6PD_HUMAN	G6PD	GYLDDPTVPR	0.0693	0.0062	0.0032	0.0031	0.0353	0.0134	0.0146	0.0253	0.0026	0.0343	0.0027	0.0181	0.0075	0.0065	0.0231	0.0099	0.0069	0.0085	0.0143	0.0168	0.0296	0.0145	0.0076	0.0117	0.0222	0.067	0.0028	0.0034	0.026	0.0276	0.0122	0.0179	0.0451	0.0254	0.0221	0.0123	0.0151	0.0027	0.0054	0.0402	0.0315	0.0091	0.0068	0.0083	0.0122	0.0002	0.0288
HS90A_HUMAN	HSP90AA1	FYEQFSK	0.0375	0.0197	0.0064	0.0214	0.1167	0.047	0.1331	0.0814	0.0057	0.1531	0.0118	0.0791	0.0679	0.0542	0.1683	0.1228	0.0415	0.0195	0.1001	0.1018	0.1442	0.0373	0.0558	0.0289	0.0553	0.2568	0.0175	0.0279	0.0794	0.0642	0.0721	0.0924	0.2244	0.1661	0.0999	0.0509	0.0687	0.0297	0.0112	0.1351	0.2241	0.0712	0.1055	0.0228	0.0423	0.0011	0.2241
HS90B_HUMAN	HSP90AB1	FYEAFSK	0.0114	0.0055	0.0031	0.0064	0.0606	0.0157	0.0531	0.0403	0.0023	0.0527	0.004	0.0406	0.0213	0.0154	0.0621	0.0425	0.0149	0.0098	0.0414	0.0337	0.0474	0.0131	0.0192	0.0142	0.0291	0.0887	0.0044	0.011	0.0343	0.0297	0.024	0.0359	0.0749	0.0508	0.0381	0.02	0.0271	0.0094	0.0047	0.0521	0.0704	0.0239	0.0372	0.0102	0.0153	0.0002	0.0766
IDH1_HUMAN	IDH1	ATDFVVPGPGK	0.0254	0.0163	0.0066	0.0085	0.0694	0.0474	0.0703	0.0414	0.0027	0.1069	0.0074	0.07	0.0349	0.0355	0.0577	0.0568	0.0557	0.03	0.0759	0.058	0.0796	0.024	0.0344	0.0247	0.0241	0.1474	0.009	0.0133	0.0349	0.0839	0.0373	0.0591	0.0834	0.1157	0.0624	0.0233	0.0387	0.0146	0.0236	0.0477	0.0858	0.0363	0.0504	0.0159	0.0307	0.0018	0.1148
IDHP_HUMAN	IDH2	LNEHFLNTTDFLDTIK	0.0035	0.0616	0.0262	0.0366	0.1977	0.0364	0.0365	0.0966	0.0037	0.187	0.0082	0.1394	0.0373	0.0321	0.1898	0.0854	0.022	0.0204	0.1537	0.2014	0.1235	0.0815	0.0761	0.0255	0.0381	0.1248	0.0412	0.0223	0.1933	0.2267	0.0767	0.126	0.1503	0.1763	0.0556	0.149	0.0581	0.0215	0.0299	0.1335	0.0406	0.0932	0.0772	0.0231	0.0231	0.0022	0.1492
ILEU_HUMAN	SERPINB1	LGVQDLFNSSK	0.0288	0.0198	0.0236	0.032	0.126	0.021	0.0916	0.1509	0.0053	0.0697	0.0215	0.0803	0.0522	0.0506	0.1297	0.1085	0.0664	0.0597	0.1486	0.1057	0.1211	0.0291	0.1285	0.1028	0.1248	0.1618	0.0243	0.0377	0.0923	0.0815	0.0724	0.0991	0.0699	0.0696	0.2158	0.0436	0.0604	0.0388	0.018	0.0462	0.1499	0.0664	0.0841	0.0417	0.0334	0.0025	0.0856
KMT2D_HUMAN	KMT2D	VSPAAAQLADTLFSK	0.0002	0.0002	0.0002	0.0004	0.0003	0.0005	0.0006	0.0004	0.0004	0.0002	0.0002	0.0001	0.0004	0.0004	0.0003	0.0002	0.0003	0.0002	0.0002	0.0003	0.0002	0.0002	0.0002	0.0002	0.0003	0.0003	0.0003	0.0002	0.0001	0.0002	0.0003	0.0004	0.0002	0.0002	0.0002	0.0003	0.0003	0.0002	0.0003	0.0002	0.0001	0.0002	0.0003	0.0003	0.0002	0.0002	0.0002
KPYM_HUMAN	PKM2	LDIDSPPITAR	0.3448	0.0984	0.0435	0.291	0.7403	0.1864	0.467	0.3815	0.083	0.4146	0.1077	0.541	0.182	0.157	0.6326	0.2471	0.4958	0.3862	0.6007	0.2449	0.4163	0.1385	0.3758	0.5027	0.489	0.7716	0.1212	0.1973	0.4516	0.2862	0.392	0.4554	0.3101	0.4878	0.5381	0.2203	0.1775	0.1268	0.0928	0.2653	0.4089	0.4092	0.2532	0.1462	0.0989	0.0063	0.4777
LDHA_HUMAN	LDHA	FIIPNVVK	0.0021	0.0011	0.0007	0.0015	0.0055	0.0055	0.0092	0.0048	0.001	0.0081	0.0005	0.0102	0.0047	0.0036	0.0085	0.0044	0.0053	0.0037	0.005	0.0043	0.0061	0.0015	0.0016	0.0018	0.0057	0.0174	0.001	0.0027	0.003	0.0051	0.0044	0.0023	0.0026	0.0088	0.0119	0.0022	0.01	0.001	0.0031	0.0067	0.0108	0.0021	0.0027	0.0025	0.0065	0.0004	0.006
LDHB_HUMAN	LDHB	LIAPVAEEEATVPNNK	0.6232	0.0344	0.0258	0.0327	0.2203	0.0724	0.2861	0.106	0.0123	0.2124	0.0431	0.0624	0.1141	0.0663	0.3387	0.162	0.1028	0.0687	0.1176	0.1003	0.1983	0.0404	0.083	0.1011	0.1201	0.1573	0.0541	0.0983	0.0894	0.0943	0.0687	0.07	0.1371	0.2156	0.1795	0.0674	0.093	0.0528	0.0733	0.1096	0.1237	0.1134	0.1069	0.0515	0.1054	0.001	0.1565
LEG7_HUMAN	LGALS7B	SSLPEGIRPGTVLR	0.1164	0.0349	0.0222	0.103	0.2045	0.0416	0.1528	0.0212	0.0163	0.1779	0.0179	0.5798	0.0286	0.0064	0.0955	0.1012	0.0243	0.0614	0.4433	0.1231	0.045	0.0251	0.074	0.0903	0.0279	0.0497	0.046	0.0856	0.1248	0.1764	0.0659	0.1779	0.0305	0.1944	0.0635	0.0581	0.0485	0.0518	0.004	0.0809	0.0767	0.1689	0.087	0.04	0.0134	0.003	0.1731
LOX15_HUMAN	ALOX15	LYDLPVDER	0.0208	0.0198	0.0076	0.011	0.3019	0.0078	0.3772	0.0938	0.003	0.0709	0.0101	0.1063	0.1266	0.0478	0.4159	0.0958	0.0359	0.0793	0.2347	0.0777	0.0933	0.0246	0.0636	0.0482	0.0298	0.1888	0.03	0.0565	0.0373	0.079	0.0936	0.04	0.1031	0.1533	0.1643	0.0158	0.0348	0.0291	0.02	0.0403	0.2324	0.0267	0.0571	0.016	0.029	0.0021	0.1617
MAOM_HUMAN	ME2	LFTPDVIR	0.0023	0.0094	0.0051	0.0015	0.0342	0.0021	0.0129	0.0214	0.0003	0.0114	0.002	0.0134	0.0075	0.0061	0.0554	0.0174	0.005	0.0065	0.0194	0.0342	0.0179	0.015	0.0179	0.0059	0.0082	0.0166	0.0055	0.0088	0.022	0.0525	0.0098	0.0115	0.0238	0.0255	0.0126	0.0118	0.0075	0.0051	0.0055	0.0114	0.0089	0.0112	0.014	0.0035	0.0048	0.0007	0.0258
MLF1_HUMAN	MLF1	DLLSISDGR	0.0878	0.0817	0.0255	0.073	1.0801	0.0266	0.6728	0.3708	0.033	0.4504	0.0318	0.0358	0.1184	0.021	2.559	0.3222	0.1638	0.1721	0.0699	0.5636	0.2553	0.0477	0.1495	0.2458	0.0077	0.0668	0.3024	0.201	0.1651	0.1311	0.2996	0.115	0.178	0.4805	0.2599	0.1225	0.0232	0.0658	0.064	0.1353	0.1167	0.3809	0.285	0.1105	0.1073	0.0062	0.3073
MVP_HUMAN	MVP	IEGEGSVLQAK	0.0877	0.0477	0.0458	0.0711	0.5642	0.0654	0.2641	0.3227	0.0119	0.288	0.0247	0.4943	0.1136	0.0841	0.4408	0.2676	0.1272	0.5092	0.348	0.1494	0.3211	0.0707	0.1436	0.1633	0.2557	0.3047	0.0442	0.108	0.2345	0.31	0.2713	0.2046	0.1701	0.2437	0.231	0.101	0.1592	0.063	0.0314	0.1647	0.2031	0.1543	0.2299	0.0579	0.0477	0.0042	0.2047
NFKB1_HUMAN	NFKB1	GYNPGLLVHPDLAYLQAEGGGDR	0.0027	0.0013	0.0023	0.0057	0.0319	0.0019	0.0184	0.0162	0.0017	0.0106	0.0026	0.02	0.0082	0.0054	0.0247	0.0116	0.0116	0.0107	0.0169	0.0085	0.0149	0.0032	0.0115	0.0049	0.0076	0.0271	0.0041	0.0073	0.0121	0.0123	0.0154	0.0107	0.0118	0.0162	0.0199	0.0026	0.0061	0.005	0.0031	0.0098	0.0227	0.0133	0.0151	0.0051	0.0058	0.0018	0.033
ODO2_HUMAN	DLST	AKPAEAPAAAAPK	0.0429	0.066	0.0205	0.0403	0.2374	0.0363	0.1531	0.1217	0.0027	0.079	0.0069	0.104	0.0511	0.0939	0.4839	0.1381	0.0478	0.1525	0.083	0.2422	0.0873	0.1848	0.1084	0.0912	0.2326	0.2052	0.0426	0.0592	0.1627	0.3095	0.0771	0.045	0.2369	0.1689	0.0542	0.0467	0.0735	0.0247	0.0286	0.0982	0.0642	0.0485	0.072	0.0413	0.0312	0.0021	0.211
PFKAP_HUMAN	PFKP	EWSGLLEELAR	0.0023	0.0005	0.0032	0.0025	0.0145	0.0026	0.0153	0.0196	0.0005	0.013	0.0015	0.0059	0.0054	0.0058	0.0236	0.0147	0.0057	0.0028	0.0126	0.0051	0.0162	0.0016	0.0085	0.0047	0.0124	0.0289	0.0009	0.004	0.0091	0.0046	0.0052	0.0096	0.0237	0.0094	0.0081	0.0033	0.0136	0.0042	0.0014	0.0113	0.027	0.0063	0.0139	0.0023	0.0073	0.0012	0.0196
PGK1_HUMAN	PGK1	ALESPERPFLAILGGAK	0.0481	0.0775	0.0288	0.0292	0.2068	0.1107	0.3876	0.2307	0.0088	0.2668	0.03	0.2021	0.1631	0.1327	0.2963	0.2513	0.1137	0.1533	0.2097	0.1534	0.3578	0.0797	0.1001	0.058	0.1412	0.4143	0.0342	0.1127	0.1705	0.182	0.1541	0.1389	0.3114	0.2693	0.2629	0.0891	0.2103	0.066	0.0905	0.1877	0.3205	0.1575	0.1739	0.0826	0.1806	0.0036	0.3538
PGM1_HUMAN	PGM1	VDLGVLGK	0.0066	0.0018	0.0013	0.0011	0.0076	0.0042	0.012	0.0067	0.0009	0.0101	0.0011	0.0071	0.0039	0.0037	0.0116	0.0077	0.0044	0.0038	0.0096	0.0048	0.0116	0.0022	0.0034	0.0047	0.0061	0.026	0.0013	0.0039	0.0074	0.0051	0.0047	0.0088	0.0128	0.0099	0.0111	0.0031	0.0054	0.0025	0.0029	0.0067	0.0196	0.0059	0.0067	0.0035	0.0047	0.0006	0.0169
PSPB_HUMAN	SFTPB	YSVILLDTLLGR	0.0007	0.007	0.0003	0.0008	0.001	0.0009	0.0078	0.0005	0.0007	0.0022	0.0002	0.001	0.0014	0.0007	0.0013	0.014	0.0006	0.0192	0.0015	0.0085	0.0035	0.0021	0.0071	0.0019	0.0003	0.0018	0.0011	0.0004	0.0003	0.0038	0.0116	0.0015	0.002	0.001	0.0016	0.0014	0.0005	0.0012	0.004	0.0062	0.0022	0.0049	0.0025	0.0053	0.0449	0	0.0099
PYGB_HUMAN	PYGB	LLPLVSDEVFIR	0.0007	0.0021	0.0013	0.0008	0.0328	0.0043	0.0211	0.0155	0.0003	0.0172	0.0014	0.0104	0.007	0.0105	0.0286	0.0201	0.0055	0.0038	0.0234	0.0077	0.0253	0.0035	0.0084	0.0044	0.0064	0.0435	0.0016	0.0053	0.0065	0.0081	0.0122	0.0122	0.0148	0.0116	0.0119	0.0049	0.0074	0.0017	0.0024	0.0118	0.0414	0.0077	0.0106	0.0029	0.0073	0.0003	0.0256
RASK_HUMAN	KRAS	DSEDVPMVLVGNK	0.0017	0.0013	0.0011	0.0012	0.0059	0.0006	0.0016	0.0024	0.0006	0.0032	0.0009	0.0052	0.0008	0.0013	0.0052	0.0024	0.0032	0.0017	0.0052	0.006	0.0034	0.0016	0.0034	0.002	0.0016	0.0029	0.0013	0.0019	0.0031	0.0023	0.0038	0.0055	0.0027	0.0054	0.0022	0.0018	0.0011	0.0008	0.0005	0.0025	0.0023	0.0037	0.0035	0.0008	0.0008	0.0002	0.0033
S10A2_HUMAN	S100A2	ELPSFVGEK	0.1093	0.0407	0.0069	0.3347	0.0846	0.1285	0.114	0.0331	0.007	0.0736	0.0542	0.4359	0.0364	0.0315	0.1313	0.0852	0.056	0.1365	0.1877	0.0257	0.0603	0.0196	0.0707	0.0183	0.0693	0.0599	0.0372	0.0686	0.0631	0.0843	0.0681	0.0454	0.0155	0.1366	0.0693	0.0659	0.063	0.0254	0.0215	0.0364	0.0211	0.0796	0.0615	0.035	0.0252	0.0007	0.0299
UBA1_HUMAN	UBA1	LAGTQPLEVLEAVQR	0.0188	0.0263	0.0294	0.0227	0.3277	0.0453	0.2083	0.2017	0.0087	0.1524	0.0242	0.1423	0.1409	0.0894	0.2829	0.2553	0.0614	0.0318	0.2342	0.1024	0.2825	0.0563	0.1427	0.069	0.0636	0.39	0.0191	0.0626	0.1634	0.1119	0.0862	0.1607	0.2074	0.1507	0.2358	0.0609	0.0967	0.0687	0.0344	0.1271	0.2766	0.1632	0.1757	0.047	0.0721	0.004	0.2309
UGPA_HUMAN	UGP2	LVEIAQVPK	0.0076	0.0047	0.0054	0.003	0.0674	0.008	0.0584	0.0529	0.0014	0.0248	0.0038	0.0124	0.0335	0.025	0.0622	0.0365	0.0101	0.0078	0.0292	0.0189	0.0585	0.0065	0.0233	0.008	0.0105	0.069	0.0036	0.0096	0.0196	0.0146	0.0135	0.0189	0.038	0.028	0.0416	0.009	0.025	0.0079	0.0065	0.0186	0.0548	0.0168	0.0184	0.0062	0.0159	0.0011	0.0424
[truncated: 102 more columns]

## Sheet: Batch1_Biopsy_SRM_AllPeptides
Protein Name	Gene_Name	Peptide Sequence	P11422	P11431	P11517	P11523	P11560	P11661	P11677	P11680	P11681	P11683	P11425	P11518	P11757	P7982	P8020	P8035	P8120	P8175	P8179	P8515	P11221	P11684	P11709	P11946	P6903	P7140	P8176	P9280	P9420
1433F_HUMAN	YWHAH	AVTELNEPLSNEDR	0.0479013	0.0399892	0.0269426	0.0652842	0.0581473	0.0367505	0.0521326	0.116382	0.0219793	0.0711299	0.111302	0.064069	0.156198	0.0545393	0.050419	0.054567	0.0598572	0.0762528	0.0519943	0.0492128	0.0508649	0.109848	0.0878152	0.0657288	0.0996065	0.0348614	0.0304866	0.018024	0.112476
1433F_HUMAN	YWHAH	VISSIEQK	1.03119	1.57521	1.44771	1.32372	1.89883	1.10252	1.57794	1.8713	1.09017	1.17976	1.27031	1.56391	1.62757	0.802846	1.37169	1.42368	1.2719	2.10516	1.01494	1.40836	0.640273	2.12525	1.29354	1.82212	2.02219	1.66823	1.20888	0.852652	1.24076
1433S_HUMAN	SFN	NVVGGQR	1.52442	1.12842	2.07027	1.85666	8.00043	1.51652	3.32515	3.26584	1.34643	0.980843	3.6167	2.52405	2.92888	0.511179	2.32531	1.92767	3.93622	4.37513	1.00995	4.63011	0.91713	2.92641	1.68043	2.13327	1.88938	1.88763	2.04286	0.977367	1.7149
1433S_HUMAN	SFN	YEDMAAFMK	0.0810638	0.0204456	0.0193986	0.0812877	0.200608	0.0403699	0.0905232	0.188355	0.0139633	0.0536594	0.257584	0.096326	0.205181	0.0230352	0.0653759	0.0350984	0.106172	0.127651	0.0449042	0.119896	0.0464031	0.145027	0.0729348	0.0606932	0.0910817	0.0144094	0.0367855	0.0156983	0.11869
6PGD_HUMAN	PGD	AGQAVDDFIEK	0.133439	0.127785	0.095197	0.10669	0.193501	0.103848	0.282476	0.249608	0.0848142	0.123042	0.33097	0.139261	0.321646	0.0894309	0.266811	0.173572	0.190676	0.586375	0.086132	0.200952	0.129393	0.309799	0.168295	0.167238	0.224339	0.0469467	0.104562	0.0744217	0.161154
6PGD_HUMAN	PGD	TIFQGIAAK	0.137387	0.129589	0.188957	0.0970372	0.248418	0.106075	0.309306	0.232253	0.216949	0.0933423	0.298925	0.155278	0.252272	0.0677507	0.291417	0.191944	0.199072	0.610747	0.0766785	0.234243	0.116008	0.263046	0.154882	0.164852	0.220301	0.132009	0.118923	0.0892479	0.132361
ACLY_HUMAN	ACLY	LYRPGSVAYVSR	0.025793	0.0261584	0.0334088	0.0284507	0.0348884	0.0197673	0.0351186	0.0487476	0.0219793	0.050914	0.0335128	0.032257	0.0447782	0.0176152	0.0279838	0.0241301	0.0306057	0.059844	0.0136551	0.0320848	0.0269941	0.0462997	0.0253595	0.0323344	0.0507006	0.0311429	0.0221721	0.0177333	0.0331421
ACSF3_HUMAN	ACSF3	FLSSETPR	0.00315833	0.0051114	0.00610698	0.00990694	0.00678386	0.00389778	0.0146146	0.0135268	0.00181006	0.015973	0.0124756	0.00378185	0.0147159	0.0050813	0.0101321	0.00822618	0.0086671	0.0120653	0.00498935	0.00868461	0.00490802	0.0138445	0.0119462	0.021998	0.0103196	0.00511301	0.00327542	0.0058142	0.00849267
ACSF3_HUMAN	ACSF3	LPGSVGTPLPGVQVR	0.0102646	0.0102228	0.0132917	0.00965292	0.0125986	0.00863081	0.0161415	0.0145477	0.00439586	0.0162226	0.0151664	0.0106782	0.00967042	0.0050813	0.0149568	0.0137103	0.0146257	0.0178567	0.00761533	0.0142331	0.0053542	0.0179298	0.0119462	0.0212029	0.0179471	0.0120853	0.00655084	0.00697704	0.0126354
AK1BA_HUMAN	AKR1B10	TAAQVLIR	0.000526388	0.000300671	0.000359234	0.0073667	0.0113064	0.000556826	0.0124333	0.00689103	0.0149976	0.000499157	0.015411	0.000889847	0.0363692	0.000338753	0.02726	0.00575833	0.00216678	0.0523635	0.000525195	0.0125444	0.000446183	0.000226959	0.000419166	0.000530071	0.000448678	0.000929637	0.00100782	0.00087213	0.000621415
AK1BA_HUMAN	AKR1B10	VAIDAGYR	0.0044743	0.00691543	0.00574774	0.0721428	0.109834	0.00696033	0.0874694	0.0602327	0.206347	0.00149747	0.16683	0.0124579	0.401743	0.00135501	0.290693	0.0745841	0.026543	0.416978	0.00341377	0.11097	0.00156164	0.0011348	0.00356291	0.00450561	0.00987092	0.0232409	0.00604693	0.00901201	0.00683556
AL1A1_HUMAN	ALDH1A1	QAFQIGSPWR	0.355575	0.576386	1.07806	0.667575	0.700998	0.474694	1.32622	1.01145	1.15016	0.387346	0.860571	0.336807	1.70998	0.390921	1.11525	0.756809	1.71554	2.27962	0.480816	0.865084	0.911107	0.483423	0.551203	1.22181	1.55332	0.53919	0.455032	0.659039	1.12124
AL1A1_HUMAN	ALDH1A1	TIPIDGNFFTYTR	0.353207	0.822334	1.40173	0.841074	0.690338	0.665686	2.01769	1.30802	0.986482	0.549821	1.15705	0.425792	2.37913	0.579946	1.46408	1.09929	2.27836	3.3573	0.66017	1.13913	1.01239	0.663402	0.75345	1.61884	1.99841	0.73023	0.573199	1.00586	1.54981
AL3A1_HUMAN	ALDH3A1	LPEWAADEPVEK	0.0344784	0.0318711	0.0517297	0.214142	0.763345	0.14394	1.28587	0.805229	0.271767	0.0274536	1.26297	0.0547256	2.41361	0.0342141	1.64405	0.543202	0.362935	3.08631	0.0512065	0.686085	0.0669275	0.0435762	0.0614078	0.100979	0.393042	0.0171983	0.0655084	0.164542	0.200096
AL3A1_HUMAN	ALDH3A1	VAYGGTGDAATR	1.89816	1.03461	2.88465	5.16558	21.3578	2.36595	35.551	20.7206	25.4838	0.608722	35.894	1.6173	43.4847	0.756098	40.824	14.8189	10.8133	85.491	1.31535	23.1636	1.36934	1.21809	1.52409	2.92281	7.96224	0.692115	2.41172	5.29383	4.3787
ANM1_HUMAN	PRMT1	ATLYVTAIEDR	0.0192132	0.0132295	0.0186802	0.0259105	0.0487792	0.0169832	0.034028	0.0293507	0.0051716	0.0259562	0.035959	0.023581	0.0384714	0.0118564	0.0328085	0.0230333	0.0268138	0.0439178	0.0191696	0.0354622	0.0147241	0.0419875	0.0255691	0.0325994	0.0340995	0.0139446	0.0206604	0.0125005	0.0287922
ANXA2_HUMAN	ANXA2	TNQELQEINR	7.4476	10.7394	11.4775	13.2806	16.2645	7.86072	15.1721	13.0881	7.76179	7.4035	11.184	9.78165	6.9709	5	12.6122	14.0451	14.7316	18.1023	9.39259	14.9831	3.49094	10.7216	6.03598	13.0904	11.1133	13.6522	13.4592	7.20728	10.7958
ANXA3_HUMAN	ANXA3	LTFDEYR	0.111858	0.373433	0.207997	0.0934809	0.0978813	0.0902059	0.165996	0.276152	0.192901	0.457976	0.169032	0.105669	0.318914	0.108062	0.172004	0.173024	0.157904	0.488646	0.0680128	0.169832	0.112884	0.198816	0.169762	0.187645	0.492649	0.109697	0.110608	0.0590141	0.125526
ANXA3_HUMAN	ANXA3	SEIDLLDIR	0.0421111	0.0974173	0.0362826	0.0304829	0.0484561	0.0437109	0.0626028	0.138841	0.0346497	0.173956	0.0650687	0.0849804	0.126977	0.0254065	0.0595861	0.0457924	0.0503775	0.202939	0.0280979	0.0612748	0.0678199	0.0619599	0.0643419	0.0434659	0.286705	0.020452	0.0302347	0.0212218	0.0652486
ANXA6_HUMAN	ANXA6	DAFVAIVQSVK	0.785634	0.962748	0.321514	1.19823	0.615393	0.685453	0.679469	0.939477	0.218241	1.28483	1.02373	0.808649	0.561094	1.36551	0.688979	0.638626	0.49565	0.462826	1.1402	0.487545	0.152818	1.88762	1.1569	1.12296	0.742114	0.35977	0.712782	0.413971	1.40357
ANXA6_HUMAN	ANXA6	GLGTDEDTIIDIITHR	34.8477	55.8932	20.8564	31.6689	24.6855	23.1386	22.3112	25.3335	28.2268	33.2943	27.6686	30.9088	12.8198	34.29	28.914	29.7722	18.5105	12.8739	37.9819	24.1292	3.16523	52.0608	29.4508	41.9862	23.7553	42.4974	34.0047	23.6676	28.9851
BCAS1_HUMAN	BCAS1	TGDQAADSSLGSVK	0.0873804	0.0366818	0.0603513	0.0398818	0.05524	0.0267277	0.0889963	0.247311	0.0649035	0.137268	0.182975	0.0453822	0.277078	0.0399729	0.0977019	0.0608737	0.0953381	0.17736	0.0380767	0.113865	0.250086	0.050385	0.0813181	0.0911723	0.167357	0.0311429	0.0377933	0.0505835	0.107712
BCAS1_HUMAN	BCAS1	TITPPEPEPTGAPQK	0.0307937	0.021047	0.0118547	0.0391197	0.0213207	0.0189321	0.0335917	0.0786088	0.0173249	0.0718786	0.0577302	0.0186868	0.0636986	0.0447154	0.0436643	0.025227	0.0341267	0.0497091	0.0346629	0.0347385	0.0381487	0.0376752	0.0435932	0.0355148	0.0435218	0.0148742	0.0143615	0.00959343	0.06442
BGAL_HUMAN	GLB1	AYVAVDGIPQGVLER	0.0263194	0.0402899	0.0211948	0.0182897	0.0449027	0.0194889	0.025521	0.0273089	0.0170663	0.0436762	0.0288651	0.035149	0.0332158	0.0101626	0.0330498	0.0320821	0.026543	0.0422286	0.018907	0.02726	0.0102622	0.0469806	0.0203295	0.0349847	0.0596742	0.0330021	0.022676	0.0133727	0.0198853
BGAL_HUMAN	GLB1	TEAVASSLYDILAR	0.0144757	0.0336751	0.0140101	0.0129552	0.0339193	0.016148	0.0226853	0.019397	0.00413728	0.0287015	0.0190803	0.0278077	0.020392	0.00779133	0.0243652	0.0170008	0.01598	0.0318525	0.0136551	0.0185754	0.00401565	0.027689	0.024102	0.0233231	0.0489059	0.0167335	0.0221721	0.0139541	0.0176068
C1TC_HUMAN	MTHFD1	TDPTTLTDEEINR	0.0842221	0.0505127	0.0186802	0.0652842	0.0765607	0.076842	0.121715	0.107959	0.0483544	0.107069	0.0976031	0.0729675	0.140642	0.0752033	0.062481	0.0482603	0.074212	0.143577	0.0680128	0.089741	0.0522035	0.255783	0.127007	0.0985933	0.12563	0.0260298	0.0287229	0.0313967	0.127183
C1TC_HUMAN	MTHFD1	TPVPSDIDISR	0.0379	0.0417932	0.038438	0.0348013	0.0419953	0.0233867	0.0658747	0.0472163	0.0268923	0.0519123	0.0432976	0.0271403	0.0519259	0.0237127	0.0436643	0.0389373	0.0419813	0.0796311	0.0304613	0.0566912	0.0200783	0.0903298	0.0320662	0.0609582	0.0556361	0.0455522	0.0435883	0.0241289	0.0488846
CAYP1_HUMAN	CAPS	GASGIQGLAR	2.37691	0.662077	4.38337	0.876891	1.17845	1.21973	3.26756	1.42848	2.24189	0.388344	1.65852	1.62152	4.19444	0.911585	2.47463	2.50844	5.80777	5.44918	1.04514	2.51227	4.67132	0.420782	1.99313	3.66306	3.31663	2.01824	1.01891	0.898584	3.21996
CAYP1_HUMAN	CAPS	SGDGVVTVDDLR	2.05581	0.487387	2.13493	0.745053	0.899669	1.04321	2.93775	1.12936	1.08164	0.325201	1.47995	1.37815	3.81813	0.797764	1.9	1.88818	4.67509	4.62247	0.919092	1.95669	4.08771	0.373121	1.73367	3.03598	2.89487	0.784614	0.717066	0.965738	2.7481
CTNB1_HUMAN	CTNNB1	HAVVNLINYQDDAELATR	0.0842221	0.0850898	0.102741	0.0690946	0.134062	0.0629214	0.112118	0.115871	0.0757639	0.104573	0.107632	0.0763044	0.0687441	0.0474255	0.10518	0.0989884	0.126215	0.14044	0.0577715	0.123997	0.0537651	0.0739887	0.0775456	0.127482	0.1189	0.0966823	0.0700436	0.0479671	0.0739484
CTNB1_HUMAN	CTNNB1	LLNDEDQVVVNK	0.0160548	0.0168376	0.0201171	0.0132093	0.0306889	0.012807	0.0220309	0.0290954	0.0118947	0.0217133	0.0198142	0.0189093	0.015767	0.00711382	0.0238827	0.0189202	0.0241054	0.0320938	0.0118169	0.0253301	0.01227	0.0186107	0.0171858	0.0262385	0.0296128	0.015339	0.0156212	0.0104656	0.0171925
DHE3_HUMAN	GLUD1	DIVHSGLAYTMER	0.0413215	0.0306684	0.0244279	0.0442002	0.0281045	0.0389778	0.0610759	0.0870311	0.0186178	0.0791164	0.0792567	0.0364837	0.0792554	0.0433604	0.0441468	0.0471634	0.0498358	0.0791485	0.0386018	0.057415	0.0200783	0.0882872	0.0549107	0.0789806	0.0830055	0.0209168	0.0302347	0.0194776	0.0710484
DHE3_HUMAN	GLUD1	DSNYHLLMSVQESLER	0.0613242	0.113353	0.13112	0.0896705	0.130185	0.133081	0.208749	0.261093	0.0915373	0.157734	0.147505	0.0961035	0.0876644	0.0836721	0.16163	0.108311	0.121069	0.331555	0.0772037	0.172245	0.043726	0.145481	0.0676952	0.137819	0.214468	0.08971	0.111112	0.123552	0.150175
EGFR_HUMAN	EGFR	LTQLGTFEDHFLSLQR	0.0686937	0.0598335	0.0747207	0.163083	0.353407	0.116377	0.236887	0.167171	0.0261166	0.188182	0.0875737	0.0796413	0.0784145	0.0626694	0.282732	0.0605995	0.154112	0.0863877	0.0798297	0.0984256	0.0758512	0.0880602	0.168714	0.0630785	0.26472	0.0427633	0.0594615	0.0296524	0.0803697
EMAL2_HUMAN	EML2	LLASADDFGK	0.0165812	0.0174389	0.0143694	0.0165116	0.0135677	0.0167048	0.0253029	0.0313925	0.00672308	0.0184688	0.0254404	0.0193542	0.0336362	0.0145664	0.0226765	0.0150813	0.0281681	0.041746	0.0133925	0.0168868	0.0147241	0.027689	0.0213774	0.0235882	0.0323048	0.0116205	0.00806258	0.00697704	0.038942
EMAL2_HUMAN	EML2	LQEVEVPEDFGPVR	0.0136861	0.00902012	0.010777	0.00965292	0.0125986	0.0105797	0.0235578	0.0186313	0.00620592	0.011231	0.0124756	0.0113456	0.022284	0.00711382	0.0125444	0.0120651	0.0205844	0.0323351	0.00971611	0.0137506	0.01227	0.0140715	0.0111079	0.0161672	0.0215366	0.00604264	0.011086	0.00813988	0.018021
EMAL4_HUMAN	EML4	EIEVPDQYGTIR	0.00710624	0.00871945	0.00646621	0.010923	0.00775298	0.0064035	0.0141783	0.0188865	0.00491302	0.0179696	0.0181018	0.00956586	0.0260681	0.0050813	0.0106145	0.00932301	0.0113756	0.020511	0.00840312	0.0137506	0.0080313	0.0263273	0.0142516	0.015107	0.0188445	0.00511301	0.00655084	0.00697704	0.0190567
EMAL4_HUMAN	EML4	VQQQEDEITVLK	0.142914	0.214679	0.186442	0.197631	0.150214	0.145888	0.16665	0.282787	0.184885	0.198914	0.18004	0.163732	0.217374	0.0894309	0.137024	0.119554	0.130277	0.307907	0.12132	0.204088	0.0925831	0.327502	0.282937	0.213089	0.238697	0.158968	0.108593	0.100295	0.154939
FAS_HUMAN	FASN	LPEDPLLSGLLDSPALK	0.00368472	0.00240537	0.00287387	0.00304829	0.00452257	0.00194889	0.00523508	0.00995371	0.00181006	0.00773693	0.0075832	0.00400431	0.0124034	0.00237127	0.00361859	0.00274206	0.0046044	0.00723919	0.00236338	0.00506603	0.00178473	0.00567398	0.00272458	0.00424057	0.0134603	0.00325373	0.00277151	0.00232568	0.00724984
FAS_HUMAN	FASN	LQVVDQPLPVR	0.00684305	0.00631409	0.00395157	0.00762072	0.0106603	0.00278413	0.00894325	0.0119955	0.00439586	0.0164722	0.0124756	0.00734124	0.0147159	0.00406504	0.00964957	0.00658095	0.00920879	0.0166501	0.00341377	0.0127857	0.00870058	0.0129367	0.00838331	0.0119266	0.0215366	0.00557782	0.00529107	0.00406994	0.00807839
FXR1_HUMAN	FXR1	EISEGDEVEVYSR	0.0355312	0.0234523	0.0298164	0.0256564	0.0584704	0.0250572	0.0499513	0.0444088	0.0230136	0.0404317	0.0459884	0.0331468	0.0449885	0.027439	0.0381158	0.027969	0.0381894	0.0637049	0.0275727	0.044388	0.0356947	0.0424414	0.0414974	0.0572477	0.0475599	0.046017	0.022424	0.0345945	0.0352135
FXR1_HUMAN	FXR1	GFLEFVEDFIQVPR	0.0173708	0.0174389	0.0143694	0.0144794	0.0323041	0.0186537	0.0161415	0.0222044	0.00749882	0.0239595	0.030822	0.0242483	0.0170283	0.0101626	0.0275013	0.015904	0.0211261	0.0431939	0.0207452	0.0260538	0.0180704	0.0340439	0.016557	0.0161672	0.0273694	0.0139446	0.0118419	0.00610491	0.0192639
G6PD_HUMAN	G6PD	DGLLPENTFIVGYAR	0.00210555	0.0132295	0.00538851	0.00609658	0.0145368	0.0114149	0.0222491	0.0171	0.00284438	0.00623946	0.0105186	0.0133477	0.0208124	0.00304878	0.0149568	0.00740356	0.0100213	0.0325764	0.00420156	0.012062	0.00401565	0.0115749	0.00314374	0.00503568	0.00987092	0.00418337	0.00982627	0.00784917	0.00994264
G6PD_HUMAN	G6PD	GYLDDPTVPR	0.0105278	0.0159355	0.0140101	0.0185438	0.0245511	0.0206026	0.0287929	0.0303716	0.0152562	0.0167218	0.0384052	0.0224686	0.0578123	0.00609756	0.0366684	0.0153555	0.0222094	0.0547766	0.0131299	0.0284662	0.00936985	0.0351787	0.0169762	0.0156371	0.0305101	0.015339	0.0118419	0.0107563	0.0211281
HS90A_HUMAN	HSP90AA1	FYEQFSK	0.172655	0.153643	0.209793	0.183913	0.177995	0.139207	0.379325	0.243228	0.123601	0.205902	0.267369	0.211116	0.514634	0.123984	0.256196	0.253641	0.355893	0.571896	0.1678	0.311922	0.407589	0.352922	0.297817	0.396493	0.345033	0.132473	0.141851	0.141576	0.308636
HS90A_HUMAN	HSP90AA1	HLEINPDHSIIETLR	0.418479	0.240537	0.382225	0.234972	0.278784	0.182082	0.417279	0.295293	0.317019	0.249329	0.340265	0.345928	0.57602	0.131775	0.316988	0.326579	0.458273	0.682656	0.224784	0.402628	0.557283	0.430996	0.388357	0.421142	0.426693	0.296554	0.16881	0.173844	0.324171
HS90B_HUMAN	HSP90AB1	FYEAFSK	0.106067	0.0929073	0.0987894	0.128282	0.126632	0.0821319	0.195225	0.153134	0.059732	0.150745	0.193738	0.118572	0.255635	0.0707995	0.145226	0.136006	0.172259	0.26785	0.106089	0.191062	0.165757	0.302991	0.206439	0.22051	0.184407	0.0687932	0.0894442	0.0729682	0.161154
HS90B_HUMAN	HSP90AB1	HLEINPDHPIVETLR	0.380052	0.257675	0.357438	0.23421	0.354376	0.150065	0.351841	0.340213	0.286248	0.263056	0.371577	0.33614	0.45472	0.113482	0.302997	0.262141	0.352101	0.551868	0.18697	0.395874	0.346461	0.559228	0.326949	0.399674	0.32574	0.281215	0.214414	0.169484	0.304493
IDH1_HUMAN	IDH1	ATDFVVPGPGK	0.105014	0.0847891	0.0944786	0.119137	0.14763	0.0531769	0.220964	0.307799	0.0731781	0.386347	0.230676	0.0838681	0.388078	0.107385	0.117242	0.136555	0.167113	0.272435	0.0735273	0.149327	0.128947	0.17317	0.0911685	0.200632	0.25799	0.0762303	0.0637448	0.065119	0.215217
IDH1_HUMAN	IDH1	GWPLYLSTK	0.153705	0.222496	0.259726	0.158511	0.365682	0.104127	0.41597	0.49207	0.144288	0.396331	0.23777	0.175077	0.469646	0.125	0.273083	0.201541	0.284931	0.5468	0.0908588	0.306133	0.111323	0.256237	0.137696	0.278287	0.522261	0.150601	0.178636	0.129657	0.3279
IDHP_HUMAN	IDH2	LNEHFLNTTDFLDTIK	0.110542	0.0877959	0.0510112	0.0924648	0.142138	0.0595804	0.211366	0.207752	0.0318053	0.36688	0.18004	0.148604	0.266777	0.0647019	0.128822	0.108311	0.130548	0.305253	0.0630234	0.141125	0.0783052	0.27394	0.151738	0.194006	0.307793	0.0274243	0.062233	0.0494207	0.0772626
IDHP_HUMAN	IDH2	TIEAEAAHGTVTR	0.409267	0.617277	0.488558	0.293652	0.844752	0.442398	1.05465	0.820287	0.301763	1.02627	0.40827	0.707206	0.977133	0.164973	0.72613	0.559929	0.624844	1.77577	0.195635	0.640008	0.419859	0.739433	0.443896	0.530866	1.16118	0.379292	0.291513	0.332281	0.509353
ILEU_HUMAN	SERPINB1	IEEQLTLEK	0.070536	0.0432966	0.0319718	0.0698566	0.100466	0.0573531	0.0942314	0.0913699	0.0193935	0.0569039	0.110568	0.0769718	0.13034	0.0406504	0.057415	0.062519	0.115381	0.145749	0.048318	0.0945658	0.100391	0.189057	0.124492	0.117676	0.0978118	0.0218465	0.050895	0.0366294	0.0911409
ILEU_HUMAN	SERPINB1	LGVQDLFNSSK	0.206871	0.162964	0.2159	0.140221	0.286214	0.162036	0.23427	0.163088	0.130066	0.10632	0.219913	0.199548	0.215062	0.0890921	0.151257	0.176315	0.278431	0.369923	0.11318	0.264157	0.207921	0.367901	0.292368	0.275107	0.198316	0.196153	0.177125	0.121517	0.174825
KPYM_HUMAN	PKM2	GDYPLEAVR	0.476645	0.368622	0.335884	0.564442	0.652542	0.368341	0.595054	0.92646	0.25496	0.61571	1.0773	0.571727	1.52709	0.387873	0.493334	0.427213	0.601551	0.754083	0.392846	0.506844	0.272841	1.20061	0.552041	0.699694	0.968696	0.430422	0.346187	0.237219	1.08706
KPYM_HUMAN	PKM2	LDIDSPPITAR	0.8059	0.79347	0.492151	0.534467	1.13452	0.642578	1.02237	1.11456	0.500611	0.518125	0.959886	0.987508	1.16318	0.309959	0.819731	0.773535	1.06443	1.31657	0.617892	0.884383	0.255886	1.25894	0.505514	0.841488	1.29803	0.423915	0.6571	0.374144	1.02119
LDHA_HUMAN	LDHA	FIIPNVVK	0.0371104	0.0715596	0.045982	0.0251484	0.0836676	0.0375858	0.0580221	0.0694207	0.0250822	0.0354401	0.0362037	0.0540582	0.0483521	0.0182927	0.0340147	0.0392115	0.0403562	0.0690137	0.0328247	0.0405282	0.00736203	0.0649104	0.0249403	0.0323344	0.0713398	0.0525245	0.0327542	0.0235475	0.0410134
LDHA_HUMAN	LDHA	QVVESAYEVIK	0.147389	0.123576	0.0495743	0.165878	0.168304	0.0868649	0.141129	0.245014	0.0248237	0.258064	0.255383	0.171073	0.251851	0.119919	0.108316	0.123667	0.155195	0.15323	0.152044	0.111935	0.0515342	0.423506	0.201409	0.224485	0.226134	0.0474115	0.0856649	0.0566884	0.166332
LDHB_HUMAN	LDHB	FIIPQIVK	0.00789582	0.0144322	0.0125732	0.0142253	0.0145368	0.0144775	0.0207222	0.0171	0.00439586	0.0119798	0.0195695	0.0126803	0.0273294	0.0111789	0.017128	0.0126135	0.0213969	0.0279916	0.0123421	0.0166455	0.0138317	0.0231498	0.0148804	0.0196126	0.0273694	0.0106908	0.0090704	0.00988414	0.0258923
LDHB_HUMAN	LDHB	LIAPVAEEEATVPNNK	0.107646	0.166572	0.120343	0.155209	0.154413	0.157303	0.202423	0.220002	0.059732	0.144506	0.222359	0.24671	0.379038	0.128049	0.150051	0.111876	0.209635	0.225139	0.122633	0.143296	0.197213	0.262592	0.197008	0.252579	0.308242	0.0850618	0.10431	0.0869222	0.365806
LEG7_HUMAN	LGALS7B	LDTSEVVFNSK	0.115279	0.190926	0.574056	0.932268	1.61068	0.265885	0.390449	0.97776	0.196262	0.141761	0.252203	0.285196	0.180164	0.0968835	0.326879	0.23664	0.542777	0.668178	0.101888	0.834929	0.0642504	0.184745	0.421681	0.40524	0.300166	0.27006	0.539185	0.250592	0.792511
LEG7_HUMAN	LGALS7B	SSLPEGIRPGTVLR	0.0486909	0.10764	0.345583	0.454195	0.67031	0.109973	0.185845	0.454297	0.0917959	0.0656391	0.0660472	0.121019	0.0861928	0.0443767	0.0716481	0.108311	0.276264	0.314181	0.0370263	0.262227	0.0249863	0.0812514	0.196589	0.195066	0.127873	0.142235	0.228524	0.131982	0.397706
LOX15_HUMAN	ALOX15	LYDLPVDER	0.0760631	0.0829851	0.248231	0.153685	0.230328	0.108581	0.305816	0.203413	0.113775	0.0224621	0.267124	0.230025	0.16734	0.078252	0.271635	0.244866	0.609135	0.508674	0.0727395	0.516011	0.305189	0.101451	0.223415	0.511784	0.33247	0.108768	0.135048	0.17181	0.237173
LOX15_HUMAN	ALOX15	TVGEDPQGLFQK	0.10712	0.118164	0.369652	0.212364	0.318518	0.125007	0.383906	0.246035	0.18566	0.0316965	0.299169	0.286753	0.225993	0.10332	0.347626	0.30574	0.733724	0.628845	0.101363	0.639525	0.38461	0.15229	0.287967	0.685117	0.442845	0.154785	0.200053	0.218323	0.272387
MAOM_HUMAN	ME2	ALTSQLTDEELAQGR	0.062377	0.0670496	0.0660991	0.0797636	0.116618	0.0484439	0.118007	0.0589566	0.0354254	0.0898482	0.0846383	0.0754145	0.087244	0.0294715	0.0955308	0.0726646	0.11511	0.151782	0.0464798	0.0904647	0.0687122	0.1448	0.12072	0.123242	0.0834541	0.0599616	0.0733191	0.0500021	0.0716699
MAOM_HUMAN	ME2	LFTPDVIR	0.0171076	0.0156349	0.0240687	0.0165116	0.031335	0.0136422	0.0229035	0.0188865	0.012929	0.0162226	0.0232388	0.017352	0.020392	0.00846883	0.0236415	0.0211139	0.0208552	0.0272676	0.0118169	0.0238827	0.0149471	0.0381292	0.026617	0.0302141	0.0188445	0.0199872	0.0194006	0.0142448	0.0144997
MLF1_HUMAN	MLF1	DLLSISDGR	0.164233	0.0240537	0.125373	0.0393737	0.0623469	0.0807398	0.137639	0.0760565	0.0413728	0.0476695	0.0401176	0.0349265	0.195511	0.0484417	0.158012	0.0817134	0.259471	0.20318	0.0814053	0.062481	0.450868	0.00363135	0.153205	0.313802	0.230172	0.00604264	0.0430844	0.15989	0.220809
MLF1_HUMAN	MLF1	SFSEPFGR	0.152126	0.024655	0.134713	0.0299748	0.0481331	0.088257	0.14571	0.0699312	0.0439586	0.0439258	0.0315559	0.0215788	0.166079	0.045393	0.141607	0.0723904	0.225886	0.150334	0.0674876	0.0381158	0.389741	0.00431223	0.133923	0.272987	0.215814	0.0106908	0.0385492	0.14332	0.209003
MVP_HUMAN	MVP	IEGEGSVLQAK	0.272143	0.123275	0.148004	0.206014	0.450965	0.179298	0.369509	0.290699	0.077574	0.169214	0.277154	0.395537	0.348766	0.078252	0.225559	0.233624	0.254596	0.622329	0.156246	0.399734	0.201898	0.482742	0.216918	0.270601	0.279078	0.165011	0.194006	0.128203	0.216045
MVP_HUMAN	MVP	TAVFGFETSEAK	0.025793	0.00781744	0.0154471	0.021084	0.0449027	0.016148	0.0351186	0.0589566	0.00568876	0.0289511	0.0479454	0.040933	0.0735793	0.00779133	0.0219528	0.0180976	0.0227511	0.0564657	0.0154933	0.0296724	0.0307867	0.0635486	0.0180241	0.0172273	0.0462138	0.0223113	0.0136056	0.0107563	0.0517846
NFKB1_HUMAN	NFKB1	GYNPGLLVHPDLAYLQAEGGGDR	0.0568499	0.0225503	0.0438266	0.0716348	0.169919	0.0353585	0.115172	0.061764	0.0165491	0.0688837	0.0391391	0.0500539	0.0313237	0.0416667	0.13051	0.0296143	0.0517318	0.0501917	0.0414904	0.045353	0.0238708	0.135722	0.048204	0.0339246	0.0843515	0.0148742	0.0214162	0.0255825	0.0459847
NFKB1_HUMAN	NFKB1	LSPAPSK	0.0144757	0.0129288	0.0154471	0.0127012	0.0174442	0.00751715	0.0209403	0.0191417	0.00672308	0.0102327	0.0149218	0.0102332	0.0166079	0.0155827	0.011097	0.0112424	0.0154383	0.0159262	0.00997871	0.0149568	0.00892367	0.0199724	0.0106887	0.0201427	0.0148064	0.0139446	0.0118419	0.011047	0.0151211
ODO2_HUMAN	DLST	AKPAEAPAAAAPK	0.507438	0.540005	0.469878	0.502714	0.529464	0.33688	0.518709	0.7769	0.391749	0.551568	0.63283	0.405548	0.632571	0.331978	0.553403	0.467796	0.529235	0.532322	0.353194	0.517458	0.2396	0.788003	0.530035	0.747401	0.625457	0.58939	0.396578	0.359899	0.472482
ODO2_HUMAN	DLST	GLVVPVIR	0.028425	0.0423946	0.0423896	0.0327691	0.0458718	0.033688	0.0514782	0.0530864	0.027668	0.039683	0.0391391	0.0416004	0.039943	0.0210027	0.0405282	0.0394857	0.0362935	0.0610505	0.025472	0.0446293	0.0182935	0.039037	0.0389824	0.0421407	0.0547387	0.0455522	0.033762	0.0287803	0.0424634
PFKAL_HUMAN	PFKL	TNVLGHLQQGGAPTPFDR	0.0144757	0.0123275	0.0140101	0.0198139	0.016152	0.0136422	0.029011	0.0319029	0.0051716	0.0224621	0.0229942	0.0155723	0.0384714	0.0111789	0.0159218	0.015904	0.0222094	0.0412634	0.0170688	0.023159	0.00580038	0.0419875	0.0180241	0.0209378	0.0457652	0.010226	0.0125978	0.0104656	0.038942
PFKAP_HUMAN	PFKP	EWSGLLEELAR	0.0250034	0.0291651	0.0434673	0.0348013	0.0513635	0.0217162	0.0519145	0.0459402	0.0243065	0.0311973	0.0633564	0.0344816	0.0626475	0.0281165	0.0436643	0.0381146	0.0449606	0.098453	0.0328247	0.0439056	0.0370332	0.0644564	0.039192	0.067054	0.065507	0.0478763	0.0309905	0.0197683	0.0472275
PFKAP_HUMAN	PFKP	FLEHLSGAGK	0.0186868	0.0195436	0.0366419	0.0276886	0.0335962	0.0144775	0.0355549	0.0326686	0.0245651	0.015973	0.0342467	0.0189093	0.0405737	0.0182927	0.0262951	0.0304369	0.0316891	0.0540526	0.0217956	0.0320848	0.0200783	0.0506119	0.0205391	0.0429358	0.0412784	0.035791	0.0264553	0.018024	0.0318993
PGK1_HUMAN	PGK1	ALESPERPFLAILGGAK	0.278986	0.462732	0.366778	0.322357	0.366328	0.332425	0.468757	0.474715	0.224189	0.340175	0.391146	0.444034	0.474061	0.233062	0.385018	0.363597	0.476961	0.747085	0.306451	0.385259	0.210375	0.58442	0.425453	0.491111	0.586871	0.355121	0.291513	0.244487	0.548917
PGK1_HUMAN	PGK1	YAEAVTR	2.36059	3.05121	2.84693	1.89172	2.45059	1.49424	2.55755	2.69694	2.33808	1.7463	2.1935	2.30938	2.7054	1.32724	2.27175	2.15087	2.5056	3.80516	1.90698	2.09758	1.15249	3.39372	1.99963	3.02088	3.12863	2.56626	2.03328	1.57361	2.64163
PGM1_HUMAN	PGM1	QEATLVVGGDGR	0.363471	0.429959	0.181054	0.306607	0.229359	0.278692	0.417933	0.653627	0.17118	0.564796	0.537429	0.280079	0.543435	0.49187	0.351968	0.465876	0.381352	0.563209	0.371838	0.282491	0.142109	0.541979	0.403656	0.579103	0.58373	0.198013	0.279671	0.19652	0.398327
PGM1_HUMAN	PGM1	VDLGVLGK	0.027109	0.0234523	0.010777	0.0185438	0.0216437	0.0164264	0.0270479	0.071973	0.016032	0.0344418	0.0415853	0.0193542	0.0517157	0.0226965	0.0183342	0.025227	0.0173342	0.0323351	0.0210078	0.0173692	0.00847748	0.0367674	0.0213774	0.0323344	0.040381	0.0139446	0.0138576	0.00988414	0.0426705
PSPB_HUMAN	SFTPB	QFVEQHTPQLLTLVPR	0.00526388	0.00811811	0	0.00127012	0.000323041	0.00835239	0.00370818	0.00255223	0.0201692	0.0184688	0.00489239	0.00956586	0.00903974	0.0118564	0.0123032	0.00603253	0.00920879	0.00844573	0.00183818	0.00410107	0.041272	0.0281429	0.00419166	0.00424057	0.0206392	0.00185927	0.00554302	0.00261639	0.00310707
PSPB_HUMAN	SFTPB	YSVILLDTLLGR	0.000263194	0.000601341	0.000359234	0.000254024	0	0.000556826	0.000218128	0.000255223	0.00051716	0.00174705	0.000244619	0.000444924	0.000840906	0.000338753	0.0012062	0.000274206	0.000270847	0.000482613	0.00131299	0.000241239	0.00423874	0.00385831	0.000419166	0.000530071	0.000448678	0.000464819	0.000503911	0.00029071	0.000414277
PYGB_HUMAN	PYGB	HLDHVAALFPGDVDR	0.0479013	0.0938093	0.0592736	0.0508048	0.0491022	0.0434324	0.0451525	0.10847	0.0555947	0.15399	0.0709396	0.0456047	0.138539	0.0833333	0.0545201	0.0477119	0.0715036	0.0786659	0.0454294	0.040287	0.019409	0.0957768	0.0511382	0.0866667	0.158832	0.0664691	0.0347699	0.0267453	0.0826482
PYGB_HUMAN	PYGB	LLPLVSDEVFIR	0.017634	0.0213476	0.0104178	0.0185438	0.0122755	0.0122502	0.0143965	0.0543626	0.00853314	0.074624	0.0403622	0.0189093	0.0971246	0.0304878	0.0135094	0.0112424	0.019501	0.024372	0.0154933	0.00989081	0.00580038	0.0408527	0.0197008	0.0272987	0.0659557	0.0106908	0.00932236	0.00610491	0.0492989
RASK_HUMAN	KRAS	DSEDVPMVLVGNK	0.00394791	0.00330738	0.00359234	0.00330231	0.00581473	0.00306254	0.00588946	0.00816714	0.00206864	0.00474199	0.00513701	0.00400431	0.00525566	0.00203252	0.00506603	0.00411309	0.00487524	0.00699789	0.00210078	0.00458355	0.000892367	0.00544702	0.00230541	0.00477064	0.00538414	0.00278891	0.00277151	0.00203497	0.00455704
RASK_HUMAN	KRAS	SFEDIHHYR	0.0215819	0.0171382	0.00898085	0.0185438	0.0151829	0.0100229	0.0266116	0.0260328	0.0077574	0.0217133	0.0207926	0.0177969	0.0172386	0.0121951	0.0183342	0.0175492	0.0162508	0.0340242	0.0157559	0.0217115	0.00981604	0.0217881	0.0159283	0.0164322	0.0233313	0.010226	0.0141095	0.0136634	0.0244423
S10A2_HUMAN	S100A2	ELPSFVGEK	0.0131597	0.00481073	0.00395157	0.0251484	0.0516865	0.0167048	0.0148327	0.0505342	0.00181006	0.0129781	0.116194	0.0200216	0.0887156	0.00643631	0.0101321	0.00712936	0.0346684	0.0301633	0.0131299	0.0470417	0.0153933	0.0760314	0.0305991	0.0169623	0.0385863	0.00232409	0.00655084	0.00232568	0.0482632
UBA1_HUMAN	UBA1	AENYDIPSADR	0.288461	0.173487	0.132557	0.236242	0.272	0.151178	0.341807	0.434135	0.107569	0.318961	0.453524	0.255609	0.550793	0.130759	0.198781	0.196057	0.258117	0.426147	0.221895	0.250406	0.231346	0.550376	0.353985	0.289154	0.482778	0.0859915	0.126482	0.0973878	0.428155
UBA1_HUMAN	UBA1	LAGTQPLEVLEAVQR	0.339784	0.360805	0.417071	0.330485	0.380219	0.198787	0.493188	0.400956	0.342877	0.363386	0.420501	0.296319	0.412885	0.199864	0.353898	0.363049	0.440397	0.631499	0.310653	0.39129	0.362078	0.597357	0.457938	0.51682	0.470215	0.458776	0.277403	0.205823	0.376992
UGPA_HUMAN	UGP2	LVEIAQVPK	0.0226347	0.0294657	0.0352049	0.0149874	0.0251972	0.0236651	0.046025	0.0528312	0.0219793	0.025457	0.0249512	0.0431576	0.0502441	0.00982385	0.02919	0.0227591	0.0306057	0.0769768	0.0173314	0.0253301	0.0203013	0.0354056	0.0226349	0.0257085	0.0556361	0.0232409	0.0214162	0.0154076	0.0283779
UGPA_HUMAN	UGP2	SFENSLGINVPR	0.0584291	0.0607355	0.0589144	0.0330231	0.0720381	0.0392563	0.0870331	0.0819267	0.0555947	0.0691332	0.0640903	0.0696305	0.104062	0.0291328	0.0600686	0.0556638	0.0696076	0.152988	0.0556707	0.0648934	0.0571115	0.0985003	0.0620365	0.0771254	0.10858	0.0446226	0.0433364	0.0334316	0.0662843

## Sheet: Batch1_Brushing_SRM_AllPeptides
Protein Name	Gene_Name	Peptide Sequence	P11422	P11431	P11517	P11523	P11560	P11661	P11677	P11680	P11681	P11683	P11425	P11518	P11757	P7982	P8020	P8035	P8120	P8175	P8179	P8515	P11221	P11684	P11709	P11946	P6903	P7140	P8176	P8846	P9280	P9420
1433F_HUMAN	YWHAH	AVTELNEPLSNEDR	0.379333	0.0620857	0.190522	0.218246	0.158456	0.257576	0.0354977	0.409813	0.163723	0.149896	0.249594	0.28152	0.0629063	0.202755	0.2374	0.0338961	0.0584738	0.01343	0.471801	0.185345	0.349858	0.279033	0.184752	0.0436936	0.00206914	0.294805	0.0339396	0.155312	0.166897	0.106454
1433F_HUMAN	YWHAH	VISSIEQK	2.32315	0.819531	1.64815	1.31877	1.2377	1.75676	1.15367	3.38477	1.40778	1.78169	2.16037	1.68452	0.639674	2.94051	2.30024	0.270058	0.523497	0.197153	2.25071	1.67252	2.48488	1.75307	1.18262	0.437989	0.0312095	1.98239	0.285245	1.06296	1.19093	0.86619
1433S_HUMAN	SFN	NVVGGQR	3.02789	1.67011	3.3436	2.267	2.30423	3.34848	4.82395	6.85	2.22523	3.87536	3.30087	6.40515	1.66815	5.84609	4.46722	0.867963	1.95269	0.840183	3.9706	4.22654	3.60564	3.85811	1.06804	0.794908	0.147426	4.43229	1.01742	1.57929	1.56447	1.05408
1433S_HUMAN	SFN	YEDMAAFMK	0.225874	0.0285594	0.210096	0.201249	0.177784	0.222768	0.0775344	0.51918	0.0845023	0.200471	0.216467	0.497837	0.0439586	0.269767	0.263434	0.00944646	0.147752	0.00805802	0.22677	0.1699	0.314817	0.324614	0.0817322	0.0410615	0.00344856	0.34248	0.0400411	0.11921	0.136979	0.0682398
6PGD_HUMAN	PGD	AGQAVDDFIEK	0.372554	0.0136589	0.173232	0.164988	0.244649	0.18018	0.0513782	0.579766	0.159029	0.157817	0.422313	0.275	0.0363795	0.259457	0.773566	0.00277837	0.130229	0.00376041	0.0862066	0.0783305	0.278673	0.319857	0.202885	0.0226365	0.000172428	0.0812417	0.011059	0.123087	0.141681	0.0536819
6PGD_HUMAN	PGD	TIFQGIAAK	0.310616	0.0335263	0.149743	0.126234	0.218007	0.1724	0.210184	0.684783	0.210669	0.176707	0.374012	0.311052	0.0909488	0.321314	0.782864	0.0200043	0.0953658	0.0102068	0.100645	0.158868	0.25053	0.283393	0.139549	0.0515901	0.00362099	0.0681068	0.0141097	0.0947381	0.131423	0.0514073
ACLY_HUMAN	ACLY	LYRPGSVAYVSR	0.0425247	0.00745028	0.0192479	0.0113316	0.0142784	0.0274365	0.0196171	0.068354	0.0187783	0.03656	0.0379323	0.0391213	0.0128844	0.060139	0.0626043	0.00277837	0.0103298	0.00322321	0.0195345	0.0121357	0.0477331	0.0467697	0.0252292	0.00684358	0.000517284	0.00778364	0.0026694	0.0101765	0.0132492	0.00636904
ACSF3_HUMAN	ACSF3	FLSSETPR	0.00338965	0	0.00391484	0.00883863	0.0038308	0.001638	0.00093415	0.0040391	0.000586821	0.000609333	0.00429899	0.000383542	0	0.00114551	0.00185953	0.000555674	0.0018446	0	0.00254798	0.00110325	0.00137957	0.00118906	0.00735853	0.000526429	0.000172428	0	0	0.011388	0.00790676	0.00181973
ACSF3_HUMAN	ACSF3	LPGSVGTPLPGVQVR	0.0160238	0.00372514	0.0185955	0.0158642	0.00922875	0.0036855	0.0018683	0.0214383	0.00176046	0.00853066	0.0184604	0.00767084	0.00227372	0.0234829	0.00247938	0.000555674	0.00258244	0	0.0080686	0.00551623	0.00551827	0.00951249	0.00683292	0.000526429	0	0.00389182	0.000762687	0.0172031	0.00961633	0.00591411
AK1BA_HUMAN	AKR1B10	VAIDAGYR	0.0597812	0	0.0071772	0.354905	0.145745	0.0118755	0.025222	0.315982	0.407841	0.007312	0.88104	0.0345188	0.104591	0.0137461	2.02193	0.00444539	0.0119899	0.00913242	0.0106166	0.127977	0.0102088	0.0059453	0.00367927	0.00157929	0.001207	0.00972955	0.00114403	0.00581512	0.00662458	0.000909864
AL1A1_HUMAN	ALDH1A1	QAFQIGSPWR	2.32315	1.19453	1.19892	0.898821	1.31292	1.58722	1.42178	4.51105	2.66123	3.59689	2.68333	1.09885	1.22781	5.34493	4.91103	0.342295	0.572748	0.333602	2.748	1.49269	2.56351	0.648434	0.934796	0.592233	0.123803	1.28868	0.376005	1.09373	1.5649	0.830705
AL1A1_HUMAN	ALDH1A1	TIPIDGNFFTYTR	1.70315	0.2173	0.732075	0.654739	1.08777	0.769042	0.291455	2.0472	0.526965	1.44717	1.43561	0.469455	0.212972	2.73489	2.18557	0.0711263	0.513721	0.0349181	0.682434	0.386136	1.09565	0.272295	1.13558	0.11792	0.0260366	0.18924	0.0694045	0.924605	1.36018	0.30071
AL3A1_HUMAN	ALDH3A1	LPEWAADEPVEK	0.842175	0.00745028	0.196721	1.65894	4.70562	0.200246	0.0149464	2.16651	1.0152	0.269935	8.2002	0.104323	0.056843	0.365416	3.56411	0.0105578	0.349183	0.0112812	0.153728	0.174313	0.266257	0.0562822	0.22023	0.0173722	0.0167255	0.0593502	0.0148724	0.640391	1.42621	0.108729
AL3A1_HUMAN	ALDH3A1	VAYGGTGDAATR	11.9291	0.699085	3.57816	11.8037	32.3741	6.13022	22.116	107.378	37.286	18.7199	90.3737	2.78375	16.5201	20.6947	180.11	1.01244	2.10413	1.25866	6.40859	28.3126	4.65466	1.71542	1.43334	1.96727	0.11432	2.10012	0.457231	4.09409	8.39955	1.92254
ANM1_HUMAN	PRMT1	ATLYVTAIEDR	0.0295824	0	0.0228366	0.017224	0.0175869	0.0143325	0.00093415	0.0282737	0.00469457	0.0115773	0.0437486	0.0237796	0.000757907	0.0234829	0.0167358	0.000555674	0.00756286	0	0.0225071	0.00110325	0.0157271	0.0221958	0.0373183	0	0	0.00194591	0.000762687	0.0300448	0.0294901	0.00727891
ANXA2_HUMAN	ANXA2	TNQELQEINR	4.11227	2.87705	6.10356	5.51032	2.21821	7.64251	8.68386	11.7541	5.97677	7.443	4.74937	12.3991	3.58187	6.17714	4.54904	0.983543	2.94509	0.509804	9.75664	4.67997	4.00102	12.3587	2.30007	3.25123	0.122079	5.13379	1.49906	2.24512	2.22821	2.31105
ANXA3_HUMAN	ANXA3	LTFDEYR	0.242822	0.0136589	0.0818853	0.103571	0.0527606	0.0778051	0.0383001	0.323128	0.0815681	0.0432627	0.154511	0.141143	0.0257688	0.0853402	0.0942164	0.00333405	0.10422	0.0021488	0.0636995	0.0419234	0.0877405	0.589774	0.0788414	0.0368501	0.001207	0.0413506	0.00381344	0.0307717	0.0465858	0.0195621
ANXA3_HUMAN	ANXA3	SEIDLLDIR	0.223101	0.0124171	0.0734032	0.127594	0.0687803	0.0810811	0.0336294	0.229607	0.117951	0.0335133	0.207616	0.172594	0.0174319	0.0641483	0.12087	0.00722377	0.124879	0.00429761	0.0862066	0.0408201	0.114504	0.822434	0.0969749	0.0521165	0.00086214	0.0510801	0.00724553	0.0421596	0.0538515	0.0327551
ANXA6_HUMAN	ANXA6	DAFVAIVQSVK	0.0893636	0.0186257	0.130495	0.367597	0.0767902	0.155201	0.00093415	0.127387	0.0469457	0.149896	0.0730829	0.120432	0.00454744	0.0790399	0.0285128	0.00500107	0.103666	0.000537201	0.0836586	0.0187552	0.140164	0.711455	0.214974	0.0336915	0.00086214	0.0257833	0.00381344	0.0496708	0.133133	0.0818877
BCAS1_HUMAN	BCAS1	TGDQAADSSLGSVK	0.886549	0.225992	0.420519	0.469128	0.192237	0.60688	0.299862	1.03836	0.417817	0.324165	0.692643	0.308368	0.269057	0.676994	0.886378	0.0833511	0.073784	0.0682246	1.24256	0.717111	0.678196	0.195006	0.325089	0.0879137	0.0124148	0.722905	0.214315	0.326616	0.352599	0.3321
BCAS1_HUMAN	BCAS1	TITPPEPEPTGAPQK	0.159314	0.0310428	0.0685097	0.0813608	0.0391787	0.0974611	0.025222	0.165914	0.0739395	0.0609333	0.118602	0.0675034	0.0371374	0.120851	0.204549	0.0122248	0.0138345	0.00966962	0.225071	0.12908	0.11478	0.044788	0.0625475	0.0200043	0.00172428	0.123565	0.0289821	0.0537899	0.067528	0.0595961
BGAL_HUMAN	GLB1	AYVAVDGIPQGVLER	0.0446818	0.00620857	0.037191	0.0679895	0.0214177	0.046683	0.0177488	0.0407017	0.0176046	0.0664173	0.0910375	0.0655857	0.0303163	0.055557	0.0595051	0.0122248	0.0114365	0.00376041	0.0598775	0.0430266	0.0303505	0.0507333	0.0446768	0.0126343	0.00189671	0.0593502	0.00495747	0.044098	0.0307723	0.0236565
C1TC_HUMAN	MTHFD1	TDPTTLTDEEINR	0.186123	0	0.071772	0.0568845	0.106914	0.0544636	0	0.214694	0.065724	0.299183	0.166396	0.202127	0.00378954	0.165526	0.0390502	0.0022227	0.0402123	0.0016116	0.080686	0.08495	0.206383	0.216409	0.116685	0.00421144	0	0.0525395	0.00953359	0.0617857	0.0630404	0.0805229
C1TC_HUMAN	MTHFD1	TPVPSDIDISR	0.0345128	0.008692	0.0199004	0.0149577	0.0214177	0.027027	0.0093415	0.0431873	0.0146705	0.01828	0.0313574	0.0299163	0.00530535	0.0320742	0.0254136	0.00333405	0.00848516	0.0010744	0.0203838	0.013239	0.0422148	0.0535077	0.0226012	0.00210572	0.000172428	0.011189	0.00343209	0.015507	0.0192327	0.00682398
CAYP1_HUMAN	CAPS	GASGIQGLAR	15.8503	12.1825	5.39269	3.58078	3.44755	9.24857	9.77681	14.8446	10.4648	11.9527	9.61507	3.80205	4.37085	19.2124	11.9952	3.45629	1.88407	2.09938	11.5886	8.41115	12.9525	2.29291	3.60542	2.679	0.921111	13.5455	2.64767	3.84719	1.96173	4.33004
CAYP1_HUMAN	CAPS	SGDGVVTVDDLR	13.1266	6.2334	4.42833	3.04026	3.08153	7.73669	5.45357	13.1401	8.07407	9.45198	8.02242	3.35561	2.89293	15.0422	9.76627	1.552	1.72489	1.1292	9.74814	6.02373	11.5073	1.85811	3.20569	2.181	0.412276	10.4106	1.92845	3.36332	2.92914	3.35512
CTNB1_HUMAN	CTNNB1	HAVVNLINYQDDAELATR	0.0551589	0.0645691	0.0848215	0.0575644	0.030124	0.0561016	0.0205513	0.10657	0.0416643	0.0536213	0.0611974	0.10394	0.0545693	0.116269	0.0818195	0.0322291	0.011621	0.0112812	0.0997958	0.0209617	0.0427666	0.0760999	0.02155	0.00684358	0.00844898	0.0398911	0.0369903	0.0528207	0.0395338	0.0272959
CTNB1_HUMAN	CTNNB1	LLNDEDQVVVNK	0.0144831	0.0149006	0.024794	0.0145044	0.00870637	0.012285	0.0093415	0.0214383	0.00762868	0.0231547	0.0146671	0.0310669	0.00985279	0.0263466	0.0229342	0.00277837	0.00387366	0.0016116	0.0242058	0.013239	0.00993289	0.0178359	0.00657012	0.00210572	0.00189671	0.00681068	0.00800821	0.0169608	0.00940264	0.00454932
DHE3_HUMAN	GLUD1	DIVHSGLAYTMER	0.229264	0.00745028	0.196394	0.160455	0.126765	0.109746	0	0.190148	0.0217124	0.0901813	0.143131	0.146129	0.0212214	0.048684	0.0663234	0.00666809	0.0783955	0.0193392	0.152029	0.0154455	0.0847055	0.157352	0.0896164	0.00157929	0.000517284	0.041837	0.00114403	0.164035	0.237417	0.0454932
EMAL2_HUMAN	EML2	LLASADDFGK	0.0748805	0.00124171	0.0287088	0.0185838	0.0196764	0.036855	0.0093415	0.0587223	0.00938914	0.0426533	0.0442543	0.027615	0.00378954	0.0378017	0.0396701	0.00166702	0.0105142	0.0016116	0.0280278	0.00661948	0.0499404	0.0245739	0.032325	0.00737001	0.000344856	0.0184861	0.00305075	0.0157493	0.0243614	0.00818877
EMAL2_HUMAN	EML2	LQEVEVPEDFGPVR	0.0372862	0.00248343	0.0127232	0.0156376	0.0107959	0.019656	0.00280245	0.0316914	0.00762868	0.020108	0.0265526	0.00958855	0.00606326	0.0383744	0.0204549	0.00111135	0.0064561	0.000537201	0.00976725	0.00661948	0.0273154	0.0051526	0.0141915	0.00368501	0.000172428	0.0063242	0.00114403	0.0123571	0.0155998	0.00500425
EMAL4_HUMAN	EML4	EIEVPDQYGTIR	0.018489	0.00124171	0.0215316	0.0163175	0.00992526	0.0159705	0	0.0363519	0.00293411	0.029248	0.021495	0.0222454	0.00303163	0.0252011	0.0216946	0.0022227	0.00332028	0	0.0165619	0.00551623	0.0347651	0.0293302	0.013403	0.000526429	0	0.00827011	0.000381344	0.0159916	0.0177368	0.00409439
EMAL4_HUMAN	EML4	VQQQEDEITVLK	0.247137	0.104304	0.193458	0.125327	0.106392	0.21294	0.338162	0.323749	0.20304	0.361335	0.249342	0.214016	0.134907	0.349379	0.339675	0.0777944	0.0295136	0.0741338	0.215304	0.409305	0.313438	0.263971	0.0856743	0.0726473	0.0191395	0.295778	0.0594896	0.118241	0.115823	0.0955357
FAS_HUMAN	FASN	LPEDPLLSGLLDSPALK	0.00554671	0	0.00456731	0.00135979	0.00313429	0.0036855	0.00093415	0.0198848	0.00117364	0.00243733	0.00252882	0.00268479	0	0.00515478	0.00123969	0	0.00332028	0.0021488	0	0.00661948	0.0107606	0.00792707	0.00499329	0	0.000172428	0.000486477	0.000762687	0.00145378	0.00384653	0.000454932
FAS_HUMAN	FASN	LQVVDQPLPVR	0.0110934	0	0.00978709	0.00566579	0.0135819	0.00941851	0.00093415	0.0254774	0.00469457	0.00792133	0.012897	0.0172594	0	0.0143188	0.0185953	0	0.00627164	0.000537201	0.00467129	0.00441299	0.0165548	0.00673801	0.00998658	0.00157929	0.000344856	0.00486477	0.000381344	0.00387675	0.00790676	0.00272959
G6PD_HUMAN	G6PD	DGLLPENTFIVGYAR	0.0277335	0.00124171	0.00293613	0.0349013	0.0264674	0.00900901	0.0018683	0.0152243	0.00234728	0	0.0366679	0.013424	0	0.0126006	0.00309922	0	0.0217663	0	0.00169865	0	0.0212453	0.0245739	0.0249664	0	0.000172428	0.000972955	0	0.0104188	0.0215833	0
G6PD_HUMAN	G6PD	GYLDDPTVPR	0.0600893	0.00124171	0.0169643	0.0784146	0.0562431	0.013104	0.0018683	0.0518869	0.0111496	0.0176707	0.102923	0.0598325	0.00378954	0.0349379	0.099795	0.000555674	0.0394744	0.000537201	0.0165619	0.00992922	0.0546309	0.0630202	0.0499329	0.00947573	0.000172428	0.00827011	0.00114403	0.0346484	0.0502186	0.00909864
HS90A_HUMAN	HSP90AA1	FYEQFSK	0.510913	0.0161423	0.199983	0.264253	0.179177	0.257985	0.0280245	0.549939	0.0915441	0.166348	0.300677	0.191004	0.0181898	0.270912	0.208888	0.00500107	0.0658522	0.00268601	0.123577	0.0452331	0.539411	0.179152	0.334025	0.0173722	0.001207	0.0505936	0.00495747	0.125025	0.193609	0.0855272
HS90B_HUMAN	HSP90AB1	FYEAFSK	0.155924	0.0124171	0.0822116	0.102891	0.0794021	0.0798526	0.0102756	0.231472	0.0240597	0.0591053	0.115061	0.0978032	0.0113686	0.0910677	0.0731417	0.00277837	0.030067	0.0016116	0.0335484	0.0220649	0.216592	0.107412	0.126672	0.00631715	0.000689712	0.0175132	0.00152537	0.0501554	0.0777854	0.0272959
IDH1_HUMAN	IDH1	ATDFVVPGPGK	0.31493	0.00248343	0.325258	0.148217	0.233331	0.187142	0.0233537	0.462632	0.072179	0.0956653	0.150718	0.199442	0.00227372	0.162662	0.174796	0.00444539	0.0820847	0.00268601	0.0751654	0.0231682	0.215213	0.0935394	0.242043	0.00737001	0.00362099	0.0515666	0.00381344	0.0964341	0.268616	0.0441284
IDH1_HUMAN	IDH1	GWPLYLSTK	0.492732	0.00496686	0.312535	0.191277	0.184401	0.202703	0.0532465	0.566717	0.102107	0.256529	0.413209	0.358612	0.00833698	0.603109	0.526248	0.00166702	0.0676968	0.000537201	0.160098	0.093776	0.345444	0.120491	0.220493	0.0300065	0.00534527	0.0661609	0.00800821	0.119937	0.255153	0.0755187
IDHP_HUMAN	IDH2	TIEAEAAHGTVTR	1.87941	0.155214	1.44066	2.60218	0.912776	0.686323	0.950964	0.582252	0.432487	1.65556	3.84861	2.19233	0.451713	1.94736	2.2147	0.243941	0.348998	0.100457	1.33726	0.928934	0.831879	1.45105	0.741372	0.060013	0.00569013	0.460208	0.257026	1.7409	1.04818	0.307534
ILEU_HUMAN	SERPINB1	IEEQLTLEK	0.244671	0.00496686	0.106679	0.114902	0.0698251	0.136773	0.0112098	0.173371	0.0586821	0.101149	0.132763	0.254288	0.00833698	0.115123	0.099795	0.00333405	0.120268	0.0016116	0.118906	0.0143422	0.205004	0.300436	0.115897	0.0226365	0.000517284	0.0598367	0.00495747	0.0760812	0.0812046	0.0404889
ILEU_HUMAN	SERPINB1	LGVQDLFNSSK	0.436649	0.0658108	0.193784	0.23751	0.150272	0.244062	0.208315	0.305729	0.164897	0.269325	0.267549	0.524685	0.128086	0.416964	0.266533	0.0411199	0.210838	0.0284717	0.313401	0.114738	0.433184	0.60761	0.189482	0.0852816	0.00327613	0.159078	0.063303	0.125752	0.176086	0.0905314
KPYM_HUMAN	PKM2	GDYPLEAVR	1.1531	0.0248343	0.779053	0.610546	0.823274	1.14619	0.0915467	2.46447	0.143771	0.66722	1.02645	0.796233	0.040927	0.997163	1.00601	0.00889079	0.335717	0.00429761	0.461609	0.0684013	1.1776	1.0107	0.653332	0.126343	0.00172428	0.180483	0.0163978	0.404636	0.744518	0.136025
KPYM_HUMAN	PKM2	LDIDSPPITAR	1.28714	0.444534	0.752301	0.725221	0.729594	1.14783	0.529663	1.91733	0.676605	1.49591	1.16123	1.31401	0.467629	2.05275	1.96057	0.217269	0.276137	0.150954	0.910478	0.606786	1.47034	1.33413	0.450184	0.342706	0.0489696	0.749175	0.222323	0.436377	0.682973	0.311173
LDHA_HUMAN	LDHA	FIIPNVVK	0.0114016	0.00248343	0.00978709	0.00997179	0.0158456	0.00614251	0.0018683	0.0142922	0.00176046	0.0134053	0.00859798	0.0295327	0.00227372	0.0292104	0.0192152	0.00166702	0.0125433	0.000537201	0.00382197	0.00220649	0.0118643	0.0408244	0.0331134	0.00157929	0.000172428	0.000972955	0.00190672	0.00920728	0.0123944	0.00227466
LDHA_HUMAN	LDHA	QVVESAYEVIK	0.0804272	0.00248343	0.0678572	0.0673096	0.0795762	0.0515971	0.00280245	0.151311	0.0222992	0.034732	0.0619561	0.105474	0	0.0389472	0.0210747	0	0.0527555	0.0016116	0.0191098	0.00110325	0.116711	0.19025	0.105122	0.00684358	0.000344856	0.011189	0.00152537	0.0484594	0.0553473	0.0104634
LDHB_HUMAN	LDHB	LIAPVAEEEATVPNNK	0.677931	0.0161423	0.321995	0.41111	0.439846	0.286241	0.0392343	0.366315	0.154334	0.328431	0.457463	0.326778	0.0234951	0.341933	0.393601	0.0122248	0.196081	0.00644641	0.257346	0.0330974	0.600664	0.170036	0.497752	0.0442201	0.00396585	0.095836	0.0251687	0.340669	0.498981	0.150582
LEG7_HUMAN	LGALS7B	LDTSEVVFNSK	0.231729	0.26821	0.895519	0.796157	0.35818	0.609746	0.413828	0.902273	0.286369	0.73059	0.103176	0.479811	0.223583	0.470803	0.16054	0.176704	0.0789489	0.281493	0.236113	0.454538	0.0438703	0.128815	0.229691	0.056328	0.0424173	0.337129	0.228043	0.328554	0.335503	0.46494
LEG7_HUMAN	LGALS7B	SSLPEGIRPGTVLR	0.0930614	0.149006	0.340917	0.300287	0.154103	0.242424	0.177488	0.370665	0.095065	0.334524	0.0250353	0.220153	0.103833	0.214782	0.0415296	0.0761274	0.0442704	0.154714	0.08196	0.105912	0.0217972	0.0622275	0.0940841	0.0447465	0.0251745	0.196537	0.109446	0.130113	0.107062	0.16423
LOX15_HUMAN	ALOX15	LYDLPVDER	0.251759	0.0894034	0.284478	0.155696	0.165421	0.367731	0.0980857	0.694725	0.211256	0.261404	0.167914	0.522384	0.0371374	0.768634	0.300625	0.0294507	0.0909388	0.0128928	0.166043	0.174313	0.230112	0.172017	0.180547	0.133713	0.0067247	0.096809	0.0335582	0.156281	0.152152	0.0982653
LOX15_HUMAN	ALOX15	TVGEDPQGLFQK	0.362693	0.382448	0.349725	0.225045	0.228107	0.421376	0.174686	0.883942	0.405493	0.302229	0.266285	0.86412	0.0644221	0.94676	0.412816	0.0811284	0.11455	0.0596293	0.30236	0.42144	0.327509	0.289338	0.23705	0.220574	0.0298301	0.236428	0.186477	0.202318	0.237844	0.175604
MAOM_HUMAN	ME2	ALTSQLTDEELAQGR	0.0964511	0	0.139629	0.144138	0.0675614	0.0589681	0.0326952	0.0636935	0.0170178	0.0889626	0.112532	0.0928171	0.0121265	0.0962225	0.0632241	0.00277837	0.0381832	0	0.0471376	0.0297877	0.0394556	0.0721363	0.0607079	0.0089493	0	0.010216	0	0.142955	0.0983003	0.0395791
MAOM_HUMAN	ME2	LFTPDVIR	0.0295824	0.00993371	0.0322974	0.0339947	0.0151491	0.02457	0.0121439	0.0251667	0.00997596	0.0304667	0.0341391	0.0322175	0.0204635	0.0332197	0.0303724	0.00388972	0.00793178	0.0021488	0.045439	0.0253747	0.0176585	0.0261593	0.00657012	0.00315858	0.000517284	0.0175132	0.00381344	0.0237451	0.0203011	0.013648
MLF1_HUMAN	MLF1	DLLSISDGR	1.07452	1.14983	0.768287	0.537797	0.198679	0.471744	0.105559	0.682919	0.279327	0.772025	0.334816	0.153417	0.378954	1.50577	0.386783	0.242274	0.117685	0.145044	0.997958	0.423647	0.524512	0.0285375	0.184752	0.124764	0.0782824	0.208699	0.300117	0.691273	0.495775	0.602785
MLF1_HUMAN	MLF1	SFSEPFGR	0.928765	1.11754	0.646927	0.439439	0.146267	0.420966	0.0775344	0.606797	0.234142	0.797008	0.302447	0.129254	0.322868	1.45422	0.355791	0.199487	0.0959192	0.119796	0.88245	0.330974	0.405869	0.025763	0.17713	0.100548	0.0756959	0.178051	0.255119	0.66244	0.508597	0.630535
MVP_HUMAN	MVP	IEGEGSVLQAK	0.814133	0.141555	0.533397	0.508108	0.484596	1.05446	0.314808	1.17227	0.297518	0.759229	0.761933	0.908994	0.231162	1.02408	0.67687	0.0372302	0.135947	0.0558689	0.621707	0.773376	1.05233	1.12802	0.37292	0.0568544	0.0174152	0.545828	0.134996	0.296329	0.320544	0.214273
MVP_HUMAN	MVP	TAVFGFETSEAK	0.354065	0.00496686	0.191175	0.21258	0.261539	0.292793	0.0168147	0.336799	0.0281674	0.110899	0.262744	0.164156	0.0113686	0.128297	0.122729	0.00388972	0.0754441	0.00322321	0.140139	0.0353039	0.474571	0.222751	0.18738	0.0115814	0.001207	0.0739445	0.00762687	0.14659	0.169461	0.0318452
ODO2_HUMAN	DLST	AKPAEAPAAAAPK	0.367623	0.384931	0.501752	0.575191	0.165595	0.339885	0.269035	0.486246	0.251746	0.505137	0.391967	0.478277	0.212214	0.467939	0.417155	0.187262	0.106618	0.0440505	0.972903	0.732556	0.203624	0.426476	0.100129	0.10318	0.0622465	0.433451	0.170461	0.365141	0.345974	0.338924
ODO2_HUMAN	DLST	GLVVPVIR	0.0653279	0.0124171	0.0831903	0.0979049	0.0269897	0.040131	0.0392343	0.0351091	0.0217124	0.0670266	0.0632205	0.0598325	0.0189477	0.0607118	0.0452487	0.00889079	0.0215818	0.0016116	0.0904532	0.0441299	0.0284191	0.0432025	0.0173451	0.00684358	0.00086214	0.0262698	0.00915224	0.0702661	0.0658185	0.0459481
PFKAL_HUMAN	PFKL	TNVLGHLQQGGAPTPFDR	0.012326	0.00248343	0.0133757	0.00883863	0.00592033	0.00819001	0.0158805	0.0229918	0.00469457	0.014624	0.00581628	0.0157252	0.00757907	0.0274921	0.011777	0	0.00295136	0.0016116	0.00297264	0.00661948	0.0176585	0.0305192	0.0191847	0.00105286	0.000172428	0.00535125	0.0026694	0.0109034	0.0111122	0.00409439
PGK1_HUMAN	PGK1	ALESPERPFLAILGGAK	0.915207	0.259518	0.514801	0.58471	0.628948	0.448812	0.127978	0.586291	0.195411	0.444204	0.733105	0.270397	0.0621484	0.583635	0.792161	0.070015	0.375745	0.0698362	0.256497	0.183139	1.07744	0.260801	0.797349	0.0668565	0.0298301	0.114322	0.0964799	0.525784	0.647927	0.159681
PGK1_HUMAN	PGK1	YAEAVTR	3.42971	0.60099	1.97014	1.41395	1.28071	1.8964	1.54789	3.95242	1.74579	3.11247	2.55689	2.32887	0.6374	4.89475	3.99428	0.171148	0.710171	0.171367	1.98912	1.34706	3.46713	1.76496	1.34687	0.740686	0.0417276	1.331	0.204019	1.06853	1.42984	0.837074
PGM1_HUMAN	PGM1	VDLGVLGK	0.0394432	0.00124171	0.011092	0.017224	0.0243778	0.0307125	0.0037366	0.0627614	0.0082155	0.023764	0.0288285	0.0168758	0.00227372	0.0326469	0.0223144	0.0022227	0.0106987	0.0016116	0.00891793	0.00330974	0.0336615	0.0194213	0.0155055	0.00263215	0.000689712	0.00340534	0.000381344	0.0159916	0.023934	0.00409439
PSPB_HUMAN	SFTPB	QFVEQHTPQLLTLVPR	0.00462226	0.026076	0.00391484	0.02153	0.00365667	0.013104	0	0.0043498	0.0205387	0.00914	0.00303458	0.118514	0.0234951	0.00171826	0.00123969	0.00277837	0.0330183	0.000537201	0.0513842	0	0.0226249	0.186683	0.00420487	1.25027	0	0.0136214	0	0.0443403	0.0344051	0.0122832
PYGB_HUMAN	PYGB	LLPLVSDEVFIR	0.0388269	0.00620857	0.0322974	0.0201702	0.0393528	0.0389025	0	0.0668005	0.00528139	0.0249827	0.0270584	0.0172594	0.000757907	0.0349379	0.0340915	0.00111135	0.00959192	0	0.00467129	0.00441299	0.0325578	0.026952	0.0270689	0.00315858	0	0.000972955	0.00152537	0.0152647	0.0252162	0.00272959
S10A2_HUMAN	S100A2	ELPSFVGEK	0.128807	0.00248343	0.157572	0.0988114	0.218182	0.141687	0.0018683	0.217179	0.00469457	0.00670266	0.0531052	0.164539	0.00303163	0.0126006	0.00433891	0.00111135	0.256584	0.0016116	0.0326991	0.00772273	0.0772558	0.0677765	0.101705	0.00157929	0.000344856	0.032594	0.00114403	0.0656624	0.102147	0.013193
UBA1_HUMAN	UBA1	AENYDIPSADR	0.515227	0.0161423	0.284478	0.278984	0.275295	0.410319	0.081271	0.899787	0.127927	0.325384	0.42383	0.327928	0.0265267	0.520632	0.463024	0.00500107	0.102006	0.00698362	0.307031	0.126873	0.940038	0.399524	0.307481	0.0837023	0.00103457	0.175618	0.0228806	0.19408	0.241477	0.123287
UBA1_HUMAN	UBA1	LAGTQPLEVLEAVQR	0.495814	0.0471851	0.284478	0.244536	0.244127	0.28665	0.242879	0.645635	0.306321	0.377177	0.415232	0.26963	0.0750328	0.650647	0.482859	0.0383415	0.107171	0.00429761	0.399183	0.1699	0.65833	0.229885	0.249927	0.0489579	0.00775926	0.16151	0.0327955	0.163308	0.214551	0.105089
UGPA_HUMAN	UGP2	LVEIAQVPK	0.164244	0.00620857	0.073077	0.0985848	0.0865413	0.039312	0.0121439	0.0549939	0.0410775	0.085916	0.147177	0.114295	0.0151581	0.142615	0.16054	0.0022227	0.0361542	0.00268601	0.0883299	0.0231682	0.155615	0.0317083	0.0932957	0.0089493	0.000689712	0.0248103	0.00381344	0.0503977	0.0799224	0.0277508
UGPA_HUMAN	UGP2	SFENSLGINVPR	0.165785	0.008692	0.0802542	0.0931456	0.0908945	0.0958231	0.0523124	0.126766	0.0674844	0.126741	0.14212	0.108542	0.024253	0.167244	0.156201	0.00388972	0.0457461	0	0.080686	0.0308909	0.151477	0.118906	0.106436	0.00789644	0.00086214	0.0194591	0.00686418	0.0642087	0.0908209	0.0345748

## Sheet: Batch2_Brushing_SRM_AllPeptides
Protein Name	Gene_Name	Peptide Sequence	P6612	P6663	P6679	P6713	P6741	P6750	P6777	P6784	P6796	P6807	P6820	P6868	P6896	P7041	P7664	P7804	P8635	P8656	P11168	P11183	P11432	P11657	P11740	P11760	P11903	P12027	P12177	P12278	P12318	P12379	P12400	P12885	P12913	P12955	P13195	P13438	P13626	P13641	P13731	P13800	P13948	P13956	P14049	P14181	P14249	P14281	P14306
1433F_HUMAN	YWHAH	AVTELNEPLSNEDR	0.1105	0.0831	0.1421	0.0364	0.0837	0.1082	0.0191	0.1294	0.029	0.106	0.0547	0.0607	0.1303	0.0959	0.1265	0.0902	0.1105	0.1245	0.1145	0.0481	0.0448	0.0125	0.0482	0.1224	0.0663	0.1009	0.0815	0.0343	0.1665	0.1839	0.0076	0.1563	0.0704	0.0879	0.0421	0.0074	0.0894	0.139	0.1122	0.0279	0.0225	0.0719	0.0335	0.1335	0.0171	0.0786	0.0605
1433F_HUMAN	YWHAH	VISSIEQK	0.4554	0.3323	1.2706	0.2897	0.8111	0.6802	0.0764	0.8171	0.1949	0.8757	0.4008	0.3368	1.1494	0.5087	1.0241	0.4452	0.9176	0.9013	0.9781	0.3442	0.3865	0.0964	0.4054	0.8005	0.2686	0.988	0.6398	0.2668	0.7469	1.043	0.0648	1.1383	0.4909	0.4997	0.3807	0.0384	0.5991	1.2644	1.1578	0.2185	0.2022	0.6323	0.2106	0.8278	0.1247	0.6734	0.2478
1433S_HUMAN	SFN	NVVGGQR	0.7378	2.2304	2.3056	0.8303	1.036	0.4402	0.2679	1.1845	0.5215	4.5001	0.2883	0.1412	1.3763	1.9111	0.8033	0.8393	1.6594	1.0372	2.0429	0.3092	0.3987	0.0482	0.2802	1.3847	0.963	1.3551	0.5776	0.3171	1.219	0.9357	0.0121	0.5451	0.219	1.5021	0.3704	0.0343	0.8749	4.0467	3.279	0.1543	0.0627	1.1346	0.5243	1.5158	0.0629	0.7428	0.8139
1433S_HUMAN	SFN	YEDMAAFMK	0.0243	0.1716	0.2864	0.0379	0.1315	0.0602	0.0211	0.0821	0.0468	0.4848	0.0351	0.0198	0.197	0.1504	0.0985	0.0811	0.1661	0.1128	0.2753	0.0404	0.0462	0.0076	0.0354	0.1801	0.0711	0.1468	0.068	0.0335	0.0737	0.1324	0.0019	0.077	0.0317	0.1447	0.0535	0.004	0.1029	0.3791	0.4374	0.018	0.0073	0.1438	0.0451	0.136	0.0096	0.1002	0.0577
6PGD_HUMAN	PGD	AGQAVDDFIEK	0.1436	0.0252	0.1906	0.058	0.0836	0.0835	0.0052	0.0917	0.0161	0.1251	0.0466	0.0407	0.068	0.0422	0.1873	0.0473	0.1257	0.1111	0.1573	0.0471	0.0747	0.0266	0.0359	0.098	0.0358	0.272	0.0342	0.0236	0.0597	0.0807	0.0199	0.1302	0.0389	0.0594	0.0255	0.0183	0.0719	0.1229	0.1615	0.0485	0.0355	0.0564	0.0276	0.0446	0.0135	0.0524	0.0301
6PGD_HUMAN	PGD	TIFQGIAAK	0.0156	0.034	0.3494	0.0467	0.1028	0.1341	0.0117	0.1161	0.0213	0.1951	0.0455	0.0344	0.1125	0.0638	0.2593	0.0507	0.1273	0.1415	0.229	0.0451	0.0764	0.025	0.0418	0.1035	0.0388	0.4652	0.0421	0.0219	0.0619	0.11	0.0183	0.1478	0.0546	0.0844	0.0404	0.013	0.1299	0.1214	0.2183	0.0389	0.0286	0.0969	0.0214	0.0881	0.0135	0.0832	0.0458
ACLY_HUMAN	ACLY	LYRPGSVAYVSR	0.0059	0.0068	0.0332	0.0028	0.0122	0.0148	0.0019	0.0104	0.0028	0.0191	0.0097	0.0072	0.0283	0.0104	0.0165	0.0113	0.0102	0.0128	0.0277	0.0166	0.0101	0.0044	0.005	0.0201	0.0038	0.0336	0.0074	0.0041	0.0088	0.0191	0.0056	0.0179	0.0123	0.0097	0.0062	0.0015	0.0204	0.0094	0.0247	0.0061	0.0084	0.0111	0.0052	0.0184	0.0016	0.0124	0.0037
ACLY_HUMAN	ACLY	TIAIIAEGIPEALTR	0.0015	0.0013	0.0325	0.0024	0.0158	0.0227	0.0037	0.0243	0.0014	0.0068	0.015	0.0093	0.0285	0.004	0.0255	0.0022	0.0063	0.0088	0.0312	0.0223	0.0141	0.0077	0.0063	0.0141	0.0008	0.0366	0.0054	0.0041	0.0058	0.0142	0.0101	0.0294	0.0192	0.004	0.0089	0.0064	0.013	0.014	0.0226	0.0121	0.0102	0.0058	0.0065	0.0072	0.0017	0.0131	0.0002
ACSF3_HUMAN	ACSF3	FLSSETPR	0.0004	0.0003	0.0026	0.0009	0.002	0.0021	0.0001	0.0036	0.0001	0.0038	0.0018	0.0012	0.0058	0.0007	0.0024	0.0005	0.0056	0.0009	0.0082	0.0023	0.0012	0.0003	0.0018	0.006	0.0008	0.0018	0.0005	0.0006	0.0026	0.0015	0.0005	0.0045	0.0015	0.0003	0.0007	0	0.0007	0.0043	0.0021	0.0012	0.0005	0.0003	0.0031	0.0004	0.0002	0.0025	0.0001
ACSF3_HUMAN	ACSF3	LPGSVGTPLPGVQVR	0.0004	0.0008	0.0167	0.0008	0.003	0.0094	0.0004	0.0066	0.0001	0.0048	0.0044	0.0027	0.0166	0.002	0.0093	0.003	0.0082	0.0044	0.0337	0.003	0.0016	0.0002	0.0036	0.0175	0.0003	0.0096	0.0011	0.0014	0.003	0.0092	0.0004	0.0122	0.0066	0.0022	0.0031	0.0002	0.0041	0.0028	0.0096	0.0019	0.0007	0.0013	0.0039	0.0023	0	0.0113	0.0003
AK1BA_HUMAN	AKR1B10	TAAQVLIR	0.0099	0.0005	0.0557	0.0122	0.0012	0.0056	0.0011	0.0372	0.0016	0.0042	0.001	0.0013	0.0012	0.0011	0.0361	0.0005	0.0229	0.0007	0.0333	0.0005	0.0338	0.0004	0.0004	0.0013	0.0086	0.0811	0.0006	0.0003	0.0005	0.002	0.0004	0.0041	0.0034	0.0026	0.0015	0.0001	0.0011	0.1557	0.0055	0.0018	0.0009	0.0064	0.0019	0.0005	0.0005	0.001	0.0105
AK1BA_HUMAN	AKR1B10	VAIDAGYR	0.3529	0.0045	0.5257	0.0652	0.0049	0.0294	0.0118	0.2007	0.0076	0.0384	0.0033	0.0046	0.0071	0.0084	0.187	0.0043	0.1293	0.002	0.2613	0.0015	0.1075	0.0011	0.0017	0.0124	0.054	0.6914	0.0023	0.0011	0.0031	0.0138	0.0012	0.0149	0.0161	0.0243	0.0055	0.0014	0.0106	1.0044	0.0393	0.0045	0.0009	0.0605	0.0189	0.0032	0.0017	0.0043	0.1062
AL1A1_HUMAN	ALDH1A1	QAFQIGSPWR	0.2358	0.2438	1.2141	0.1397	0.549	0.324	0.1023	0.8155	0.1743	0.63	0.2362	0.1016	0.8949	0.3219	0.5652	0.3927	0.94	0.5812	0.6182	0.0829	0.1804	0.0149	0.1537	0.6025	0.2692	1.6939	0.2997	0.1086	0.4349	0.5182	0.0189	0.641	0.344	0.3163	0.1404	0.0308	0.5267	1.3544	0.3627	0.04	0.0632	0.6288	0.1029	0.7632	0.0501	0.3816	0.2045
AL1A1_HUMAN	ALDH1A1	TIPIDGNFFTYTR	0.2656	0.053	0.6693	0.335	0.6702	0.1998	0.0498	1.109	0.0801	0.4165	0.2914	0.1654	0.8287	0.2954	0.4603	0.086	1.0994	0.4119	0.511	0.1511	0.2676	0.0292	0.1913	0.6522	0.0757	1.1492	0.2174	0.1199	0.4556	0.3355	0.0428	0.6906	0.2989	0.0949	0.1113	0.0295	0.3263	1.4436	0.2817	0.0623	0.12	0.2239	0.1537	0.2491	0.0672	0.2673	0.0506
AL3A1_HUMAN	ALDH3A1	LPEWAADEPVEK	1.0368	0.0705	0.8712	1.5822	0.6365	0.1681	0.0805	3.6159	0.2065	0.8212	0.0866	0.236	0.2769	0.4156	1.1903	0.0101	2.9702	0.0751	1.2029	0.1039	1.3113	0.0509	0.0759	0.3622	0.3703	1.4027	0.0514	0.0504	0.1938	0.137	0.0453	0.2524	0.1166	0.0722	0.0597	0.0053	0.0588	13.0321	0.2576	0.0736	0.036	0.2579	0.3882	0.0103	0.0337	0.0529	0.065
AL3A1_HUMAN	ALDH3A1	VAYGGTGDAATR	12.7228	1.8184	101.757	12.7163	6.4748	16.0987	3.0693	40.1771	8.0334	12.9503	1.5369	0.8892	4.7296	8.1055	41.6657	1.7449	36.3222	1.8643	53.207	0.4791	14.3788	0.0842	1.609	5.531	6.6731	112.26	2.0575	0.8446	2.5224	5.0807	0.5155	8.0633	4.7207	11.6109	3.9031	0.1189	3.8392	115.183	16.0439	0.8139	0.3154	14.4587	4.0164	2.4828	0.4327	4.1524	6.7219
ANM1_HUMAN	PRMT1	ATLYVTAIEDR	0.0013	0.0006	0.012	0.0027	0.0085	0.0045	0.0002	0.0083	0.0005	0.0031	0.0042	0.005	0.0141	0.0026	0.0078	0.0007	0.0079	0.0025	0.015	0.0071	0.006	0.0016	0.0051	0.014	0.0003	0.0104	0.0017	0.0013	0.0042	0.0107	0.0013	0.0154	0.0067	0.0014	0.0031	0.0005	0.0041	0.0138	0.0105	0.0024	0.002	0.0016	0.0018	0.0022	0.0012	0.0095	0.0004
ANM1_HUMAN	PRMT1	WLAPDGLIFPDR	0.0066	0.0006	0.0056	0.0018	0.0041	0.0032	0.0001	0.0038	0.0002	0.0035	0.0021	0.0021	0.0062	0.0024	0.003	0.0008	0.0047	0.0015	0.0073	0.0044	0.003	0.0004	0.0031	0.0066	0.0006	0.0051	0.0008	0.0008	0.0031	0.0057	0.0006	0.0074	0.0035	0.0012	0.0016	0.0006	0.0036	0.0038	0.0047	0.0014	0.0015	0.0012	0.0013	0.0014	0.0006	0.0053	0.0008
ANXA2_HUMAN	ANXA2	TNQELQEINR	1.2579	1.0655	4.6367	0.8815	3.1953	1.3484	0.0729	1.6537	0.5666	5.2293	0.9258	0.5614	6.1063	1.1408	1.3533	0.7338	3.5323	1.7761	3.54	0.7824	0.614	0.1265	0.8557	6.1835	0.3551	3.1812	1.0305	0.4445	2.8543	5.1818	0.0497	1.4743	3.1537	1.0054	1.245	0.3627	2.5327	8.1573	3.7993	0.7739	0.3338	1.7814	6.3614	1.0769	0.2715	2.4942	0.5021
ANXA3_HUMAN	ANXA3	LTFDEYR	0.0146	0.0138	0.044	0.0373	0.031	0.0654	0.0025	0.06	0.0115	0.0659	0.0157	0.0397	0.0229	0.0303	0.0632	0.065	0.0592	0.1055	0.0847	0.0088	0.0327	0.0089	0.0139	0.0245	0.018	0.0678	0.0259	0.0155	0.0747	0.0344	0.0027	0.0365	0.0187	0.0341	0.0111	0.0154	0.0553	0.1628	0.0315	0.0503	0.0151	0.0301	0.0401	0.0333	0.0098	0.0193	0.0099
ANXA3_HUMAN	ANXA3	SEIDLLDIR	0.0135	0.0099	0.0434	0.0384	0.0339	0.0769	0.0024	0.0582	0.0116	0.0318	0.0238	0.0433	0.0228	0.0217	0.0722	0.0352	0.0473	0.0875	0.0813	0.0115	0.0435	0.0148	0.0184	0.0217	0.0209	0.0509	0.0249	0.0168	0.065	0.0308	0.0039	0.0381	0.0232	0.0219	0.0145	0.0086	0.0512	0.1522	0.0264	0.0573	0.0174	0.0216	0.043	0.0241	0.0131	0.0214	0.0059
ANXA6_HUMAN	ANXA6	DAFVAIVQSVK	0.0138	0.0065	0.029	0.017	0.1534	0.0651	0.002	0.0164	0.0129	0.0543	0.0202	0.0168	0.1535	0.0206	0.0445	0.0339	0.0694	0.0711	0.035	0.0531	0.0132	0.0234	0.0473	0.042	0.0079	0.0241	0.04	0.0266	0.0828	0.0408	0.0034	0.0422	0.0497	0.0278	0.0909	0.0094	0.0327	0.0362	0.0241	0.0537	0.0195	0.025	0.0515	0.0332	0.0088	0.0346	0.0067
BCAS1_HUMAN	BCAS1	TGDQAADSSLGSVK	0.1581	0.0441	0.1145	0.0179	0.0243	0.063	0.0137	0.0767	0.0148	0.1278	0.0191	0.03	0.0324	0.0561	0.0593	0.073	0.0886	0.0524	0.1155	0.0067	0.0409	0.0007	0.0288	0.0619	0.0414	0.0899	0.0237	0.0095	0.0775	0.061	0.0025	0.1367	0.0433	0.0354	0.0321	0.0249	0.046	0.1568	0.1151	0.0261	0.0071	0.0277	0.0218	0.068	0.0044	0.0829	0.0147
BCAS1_HUMAN	BCAS1	TITPPEPEPTGAPQK	0.0098	0.0046	0.0226	0.0023	0.0078	0.0099	0.0025	0.0128	0.0032	0.0139	0.0031	0.0048	0.0135	0.0059	0.0101	0.0047	0.0146	0.0062	0.0118	0.0013	0.0059	0.0003	0.0056	0.0117	0.0039	0.0122	0.0048	0.0019	0.0124	0.0143	0.0008	0.0243	0.0076	0.0059	0.0059	0.0023	0.0071	0.0168	0.0198	0.0029	0.0016	0.0066	0.0044	0.0148	0.0015	0.0124	0.003
BGAL_HUMAN	GLB1	AYVAVDGIPQGVLER	0.0017	0.0017	0.0312	0.0023	0.014	0.0173	0.0003	0.0134	0.0015	0.016	0.0045	0.0069	0.0286	0.0038	0.0151	0.0034	0.0168	0.0073	0.0361	0.0094	0.0106	0.0012	0.0135	0.0147	0.0017	0.0121	0.0042	0.0029	0.0091	0.0219	0.0004	0.0274	0.0067	0.0049	0.0077	0.0004	0.0098	0.0313	0.0291	0.0069	0.0021	0.0035	0.0059	0.0048	0.0008	0.0114	0.0016
BGAL_HUMAN	GLB1	TEAVASSLYDILAR	0.0038	0.0006	0.0161	0.004	0.0152	0.0276	0.0008	0.0163	0.0247	0.0081	0.0391	0.0351	0.0271	0.0068	0.014	0.0113	0.0183	0.0106	0.0229	0.0158	0.0184	0.0056	0.0135	0.0111	0.0071	0.0084	0.0023	0.0052	0.0078	0.0115	0.0012	0.0206	0.0049	0.002	0.017	0.0023	0.0081	0.0379	0.0177	0.0078	0.0047	0.002	0.0067	0.0022	0.0032	0.0072	0.0008
C1TC_HUMAN	MTHFD1	TDPTTLTDEEINR	0.0465	0.0225	0.1053	0.0059	0.0798	0.0743	0.0014	0.0616	0.0094	0.0869	0.0325	0.0328	0.0947	0.0307	0.0702	0.0317	0.0724	0.0914	0.102	0.0426	0.0383	0.0236	0.0356	0.0798	0.0109	0.094	0.0388	0.0201	0.0523	0.0922	0.0132	0.0776	0.0482	0.0683	0.035	0.0016	0.0723	0.0374	0.1373	0.0239	0.026	0.0409	0.0276	0.062	0.0063	0.0731	0.0136
C1TC_HUMAN	MTHFD1	TPVPSDIDISR	0.0457	0.0084	0.0183	0.0058	0.0166	0.015	0.0023	0.0153	0.0054	0.0344	0.0056	0.0089	0.0284	0.0317	0.0149	0.0173	0.0304	0.0203	0.0268	0.0092	0.0079	0.0045	0.0078	0.0241	0.0044	0.0212	0.0097	0.0035	0.0174	0.0221	0.0046	0.0195	0.0122	0.0152	0.0066	0.0037	0.0147	0.0156	0.0241	0.0062	0.0053	0.0156	0.0094	0.0179	0.002	0.013	0.0063
CAYP1_HUMAN	CAPS	GASGIQGLAR	0.7361	3.0036	6.9486	1.0717	4.9089	2.8996	0.9499	7.2462	1.7121	1.7668	1.9948	1.4695	9.0177	3.6378	6.5886	5.7869	6.1958	2.5747	4.7555	0.256	1.0224	0.0042	1.6365	4.0228	2.7167	7.3523	3.9272	0.9585	6.768	6.7283	0.1295	7.0265	3.3277	2.2689	1.4048	0.8276	4.8962	8.2438	0.9722	0.457	0.5788	5.3301	0.8794	10.592	0.6675	2.4956	2.8921
CAYP1_HUMAN	CAPS	SGDGVVTVDDLR	3.9895	1.879	5.1785	0.7173	3.07	2.3838	0.6282	4.3612	1.311	1.1159	1.458	1.2353	6.5304	2.5369	4.6803	3.666	3.9554	2.9706	3.3144	0.2233	0.8158	0.0094	1.2577	3.1435	1.8595	5.1365	2.6387	0.6898	4.5106	5.2203	0.1181	4.8402	2.4956	1.4215	1.0308	0.5653	3.7281	5.3456	0.7693	0.3494	0.4365	3.5296	0.6382	6.2542	0.5152	2.1211	1.728
CEAM5_HUMAN	CEACAM5	SDLVNEEATGQFR	0.0014	0.0022	0.004	0.0011	0.0001	0.0008	0.0001	0.002	0	0.0022	0	0.0033	0.0003	0	0.0059	0.0012	0.0017	0	0.0022	0.0006	0.0034	0.0005	0.0007	0.0001	0.002	0.0002	0.0002	0	0.0027	0.0009	0.0001	0.0009	0.0002	0.0018	0.0001	0.0127	0.0012	0.0068	0.0071	0.0045	0.0003	0	0.0044	0.0001	0.0003	0.0005	0.0003
CTNB1_HUMAN	CTNNB1	HAVVNLINYQDDAELATR	0.005	0.0159	0.0984	0.0101	0.0472	0.0354	0.0034	0.0364	0.0035	0.0879	0.0176	0.0181	0.1355	0.0277	0.0382	0.0255	0.0484	0.0348	0.0945	0.0155	0.014	0.0026	0.0219	0.112	0.0079	0.0506	0.0149	0.0101	0.0397	0.0815	0.0037	0.0439	0.043	0.0277	0.0377	0.0093	0.0287	0.0084	0.1131	0.0107	0.0072	0.0353	0.0661	0.0357	0.0026	0.0637	0.0113
CTNB1_HUMAN	CTNNB1	LLNDEDQVVVNK	0.0024	0.0019	0.0236	0.0016	0.0137	0.0097	0.0002	0.0058	0.0004	0.0159	0.0039	0.0036	0.0347	0.0057	0.0081	0.0063	0.009	0.0076	0.0248	0.0036	0.0028	0.0005	0.0059	0.0331	0.0009	0.0131	0.0024	0.002	0.0071	0.0201	0.0003	0.0111	0.0123	0.0055	0.0092	0.0012	0.0074	0.001	0.0291	0.0027	0.001	0.007	0.0139	0.0077	0.0003	0.0168	0.0021
DHE3_HUMAN	GLUD1	DIVHSGLAYTMER	0.0179	0.0163	0.3254	0.0139	0.142	0.1306	0.0025	0.076	0.0136	0.1111	0.0412	0.0404	0.6554	0.046	0.1098	0.061	0.183	0.0773	0.5181	0.0489	0.0607	0.008	0.0675	0.3347	0.0119	0.1957	0.0446	0.0205	0.0621	0.2716	0.0045	0.1619	0.1738	0.0566	0.1207	0.0046	0.1412	0.2976	0.3964	0.0412	0.0148	0.0568	0.1845	0.0541	0.0053	0.2462	0.009
DHE3_HUMAN	GLUD1	DSNYHLLMSVQESLER	0.0164	0.0179	0.1775		0.2125	0.1341	0.0237	0.1227	0.0312	0.1054	0.1031	0.1068	0.4835	0.0361	0.1382	0.0204	0.2232	0.0565	0.3779	0.1066	0.1003	0.028	0.0968	0.2907	0.0342	0.114	0.05	0.0409	0.0736	0.1317	0.0172	0.2247	0.2112	0.0369	0.1566	0.0182	0.0633	0.5168	0.2662	0.0803	0.0376	0.0467	0.3234	0.0344	0.0197	0.2055	0.0216
DLG5_HUMAN	DLG5	LAPVVIPAQFLEEQK	0.0004	0.0003	0.0009	0.0003	0.0003	0.0003	0.0002	0.0004	0.0003	0.0008	0.0003	0.0002	0.0012	0.0003	0.0003	0.0001	0.0006	0.0004	0.0006	0.0003	0.0003	0.0002	0.0002	0.0006	0.0002	0.0005	0.0003	0.0002	0.0004	0.0008	0	0.0004	0.0002	0.0005	0.0004	0.0002	0.0003	0.0003	0.0005	0.0002	0.0002	0.0004	0.0003	0.0006	0.0001	0.0005	0.0003
EGFR_HUMAN	EGFR	LTQLGTFEDHFLSLQR	0.0094	0.0058	0.0559	0.0193	0.0733	0.0205	0.0054	0.029	0.0018	0.0411	0.0269	0.0722	0.1187	0.0105	0.0403	0.0147	0.0589	0.0312	0.0821	0.0507	0.0343	0.0262	0.0216	0.1065	0.01	0.0305	0.0162	0.0185	0.0334	0.0283	0.0102	0.0328	0.0398	0.0196	0.0413	0.0238	0.0221	0.0469	0.0713	0.0197	0.0139	0.0206	0.0302	0.0205	0.0222	0.0591	0.0066
EMAL2_HUMAN	EML2	LLASADDFGK	0.0157	0.0067	0.0201	0.0048	0.0145	0.0109	0.0054	0.0151	0.0033	0.0109	0.0068	0.0055	0.0312	0.0127	0.0141	0.0104	0.0148	0.0165	0.0241	0.0029	0.0054	0.0007	0.0075	0.0222	0.0049	0.0218	0.0068	0.0037	0.0163	0.0223	0.0013	0.0178	0.0096	0.0093	0.0038	0.0012	0.0159	0.0097	0.0132	0.0019	0.0021	0.0135	0.0066	0.0276	0.002	0.0107	0.0045
EMAL2_HUMAN	EML2	LQEVEVPEDFGPVR	0.0033	0.0015	0.0077	0.0009	0.0048	0.0058	0.0003	0.0061	0.0006	0.0036	0.0035	0.0028	0.0128	0.002	0.0073	0.0014	0.0053	0.0051	0.0094	0.0016	0.0029	0.0002	0.003	0.0072	0.001	0.0082	0.0019	0.0016	0.004	0.0073	0.0005	0.0107	0.0052	0.0029	0.0023	0.0002	0.0065	0.0028	0.0052	0.0011	0.0009	0.004	0.0015	0.0064	0.0003	0.0043	0.0008
EMAL4_HUMAN	EML4	EIEVPDQYGTIR	0.013	0.0021	0.025	0.0018	0.0088	0.0108	0.0007	0.0075	0.002	0.0134	0.0042	0.0039	0.015	0.0072	0.0085	0.0036	0.0107	0.0103	0.0184	0.0039	0.0053	0.0005	0.0059	0.0172	0.0013	0.0185	0.0059	0.002	0.0055	0.0149	0.0003	0.0111	0.005	0.007	0.0042	0.001	0.0135	0.0048	0.0305	0.0018	0.001	0.0085	0.0024	0.0107	0.0007	0.0146	0.0021
EMAL4_HUMAN	EML4	VQQQEDEITVLK	0.0786	0.0522	0.1766	0.0301	0.0921	0.0886	0.0075	0.1141	0.0244	0.1621	0.0404	0.0467	0.1336	0.0748	0.0844	0.0552	0.1408	0.1037	0.0945	0.0473	0.0539	0.0082	0.0457	0.1014	0.0196	0.1724	0.0602	0.0335	0.0904	0.1134	0.0009	0.1078	0.0446	0.0537	0.0573	0.0153	0.0851	0.088	0.2228	0.0211	0.0165	0.08	0.0454	0.0931	0.0042	0.1536	0.0212
FAS_HUMAN	FASN	LPEDPLLSGLLDSPALK	0.008	0.0011	0.0048	0.0003	0.0038	0.0045	0.0009	0.0042	0.0006	0.0039	0.0017	0.0009	0.0072	0.0036	0.0052	0.0024	0.0025	0.0048	0.0067	0.0017	0.0009	0.0008	0.0015	0.0056	0.0007	0.0062	0.001	0.0009	0.0018	0.0047	0.0025	0.0075	0.0025	0.0024	0.0012	0.0041	0.0056	0.0015	0.0086	0.0013	0.0007	0.0025	0.0023	0.001	0.0007	0.004	0.0005
FAS_HUMAN	FASN	LQVVDQPLPVR	0.0009	0.0015	0.0083	0.0005	0.0047	0.0059	0.0003	0.0028	0.0007	0.0069	0.0029	0.0011	0.0076	0.0016	0.0048	0.0012	0.0033	0.0048	0.007	0.003	0.0042	0.0013	0.0021	0.0064	0.0008	0.0058	0.0018	0.0016	0.0031	0.0065	0.0007	0.0079	0.0052	0.0019	0.0022	0.0004	0.0044	0.0021	0.0099	0.0014	0.0013	0.0025	0.0015	0.0033	0.0009	0.0046	0.0004
FXR1_HUMAN	FXR1	EISEGDEVEVYSR	0.0151	0.0035	0.0253	0	0.0001	0.0163	0.0005	0.0071	0.0006	0	0.0067	0	0.0162	0.0027	0.0128	0.0068	0.0085	0.0057	0.0189	0.0071	0.0022	0.0008	0.0099	0.0233	0.0013	0.0116	0.0027	0.0025	0.0077	0.0154	0.0015	0.0105	0.0205	0.0037	0.0085	0	0.0075	0.0065	0.0184	0.0036	0.0014	0.0034	0.0078	0.0052	0.0018	0.0117	0.0023
G6PD_HUMAN	G6PD	DGLLPENTFIVGYAR	0.0024	0.0012	0.009	0.0041	0.0089	0.0086	0.0006	0.0203	0.0028	0.0066	0.0043	0.0042	0.0052	0.0036	0.0135	0.0021	0.0128	0.0081	0.012	0.008	0.0107	0.0038	0.0033	0.0086	0.0044	0.0117	0.0042	0.0039	0.0074	0.0047	0.003	0.0105	0.0043	0.0022	0.0029	0.0064	0.004	0.0259	0.0084	0.0079	0.0054	0.002	0.0094	0.0017	0.002	0.0021	0.0017
G6PD_HUMAN	G6PD	GYLDDPTVPR	0.0693	0.0031	0.0353	0.0134	0.0146	0.0253	0.0026	0.0343	0.0027	0.0181	0.0075	0.0065	0.0231	0.0069	0.0296	0.0117	0.0254	0.0221	0.05	0.0156	0.0189	0.0076	0.0065	0.0195	0.0049	0.0838	0.0074	0.0059	0.0137	0.0163	0.0039	0.0197	0.0082	0.0115	0.0041	0.003	0.0231	0.0348	0.0327	0.0145	0.01	0.0078	0.0123	0.0077	0.0038	0.0082	0.0048
HS90A_HUMAN	HSP90AA1	FYEQFSK	0.0375	0.0214	0.1167	0.047	0.1331	0.0814	0.0057	0.1531	0.0118	0.0791	0.0679	0.0542	0.1683	0.0415	0.1442	0.0289	0.1661	0.0999	0.1599	0.0647	0.053	0.0041	0.0464	0.1622	0.03	0.1619	0.0558	0.0321	0.1314	0.1339	0.0074	0.1756	0.0859	0.0312	0.0203	0.0111	0.0609	0.0961	0.0743	0.0184	0.0261	0.0493	0.0196	0.0518	0.0118	0.0518	0.0116
HS90A_HUMAN	HSP90AA1	HLEINPDHSIIETLR	0.2639	0.0871	0.5851	0.0909	0.3831	0.4033	0.0201	0.2506	0.0451	0.159	0.2246	0.1802	0.679	0.1646	0.5145	0.213	0.2441	0.3061	0.5696	0.1652	0.1348	0.0145	0.157	0.3287	0.0935	0.6788	0.1594	0.088	0.3552	0.5726	0.0249	0.5797	0.3181	0.1659	0.1229	0.0348	0.3137	0.1399	0.3365	0.0663	0.0696	0.2118	0.0739	0.3199	0.0382	0.2303	0.0667
HS90B_HUMAN	HSP90AB1	FYEAFSK	0.0114	0.0064	0.0606	0.0157	0.0531	0.0403	0.0023	0.0527	0.004	0.0406	0.0213	0.0154	0.0621	0.0149	0.0474	0.0142	0.0508	0.0381	0.0701	0.0273	0.0242	0.002	0.0187	0.0729	0.0081	0.072	0.0175	0.0107	0.0391	0.0512	0.0026	0.0608	0.028	0.0129	0.0091	0.0063	0.0299	0.0293	0.0491	0.0077	0.009	0.0182	0.0097	0.0156	0.0034	0.0266	0.0037
HS90B_HUMAN	HSP90AB1	HLEINPDHPIVETLR	0.2083	0.0559	0.4245	0.0565	0.2134	0.3432	0.0195	0.1365	0.0437	0.1523	0.1048	0.0445	0.4018	0.1554	0.3145	0.1951	0.1446	0.2205	0.4032	0.1102	0.0918	0.0163	0.1045	0.1735	0.0514	0.4904	0.1296	0.0589	0.2279	0.3698	0.0198	0.3534	0.1632	0.1796	0.0923	0.0249	0.2381	0.0962	0.3601	0.0412	0.0368	0.1921	0.0625	0.2153	0.0241	0.1925	0.0542
IDH1_HUMAN	IDH1	ATDFVVPGPGK	0.0254	0.0085	0.0694	0.0474	0.0703	0.0414	0.0027	0.1069	0.0074	0.07	0.0349	0.0355	0.0577	0.0557	0.0796	0.0247	0.1157	0.0624	0.0812	0.0222	0.0587	0.0052	0.0296	0.0711	0.0111	0.0765	0.0421	0.0172	0.0449	0.0558	0.0063	0.0943	0.0273	0.0128	0.0141	0.0045	0.039	0.1351	0.0618	0.018	0.0121	0.0274	0.0184	0.0284	0.0107	0.0346	0.0054
IDH1_HUMAN	IDH1	GWPLYLSTK	0.0166	0.0095	0.1162	0.0399	0.0907	0.0669	0.0035	0.0721	0.0075	0.0884	0.0434	0.0452	0.0844	0.0407	0.1112	0.0161	0.0995	0.0906	0.1802	0.0316	0.0673	0.0064	0.0356	0.0869	0.0082	0.1571	0.0431	0.0201	0.0332	0.0971	0.0056	0.2019	0.05	0.0144	0.0301	0.0028	0.0805	0.1497	0.1132	0.0194	0.0123	0.0409	0.0151	0.0303	0.0151	0.0721	0.0047
IDHP_HUMAN	IDH2	LNEHFLNTTDFLDTIK	0.0035	0.0366	0.1977	0.0364	0.0365	0.0966	0.0037	0.187	0.0082	0.1394	0.0373	0.0321	0.1898	0.022	0.1235	0.0255	0.1763	0.0556	0.3891	0.0533	0.0465	0.0019	0.0277	0.1898	0.0199	0.0923	0.0183	0.0098	0.0804	0.1396	0.0046	0.1537	0.0803	0.0579	0.0294	0.0128	0.072	0.1012	0.0871	0.0225	0.0098	0.03	0.186	0.0438	0.0047	0.0948	0.0215
ILEU_HUMAN	SERPINB1	IEEQLTLEK	0.0137	0.0052	0.0236	0.0249	0.0214	0.0267	0.0022	0.0491	0.0054	0.0253	0.0136	0.0107	0.0347	0.0088	0.0262	0.0094	0.0229	0.0336	0.0273	0.0123	0.0116	0.0059	0.0104	0.0262	0.0056	0.0155	0.011	0.0062	0.0314	0.018	0.0023	0.0228	0.0135	0.0075	0.0039	0.0042	0.0127	0.0236	0.0199	0.0119	0.0057	0.0074	0.0147	0.0086	0.0047	0.01	0.0031
ILEU_HUMAN	SERPINB1	LGVQDLFNSSK	0.0288	0.032	0.126	0.021	0.0916	0.1509	0.0053	0.0697	0.0215	0.0803	0.0522	0.0506	0.1297	0.0664	0.1211	0.1028	0.0696	0.2158	0.1293	0.0309	0.0273	0.0142	0.0476	0.097	0.0093	0.1003	0.0483	0.0255	0.101	0.1233	0.0022	0.1487	0.0763	0.0521	0.0251	0.0079	0.1269	0.0524	0.2122	0.0423	0.0149	0.0743	0.0305	0.1124	0.0132	0.0738	0.0131
KMT2D_HUMAN	KMT2D	VSPAAAQLADTLFSK	0.0002	0.0004	0.0003	0.0005	0.0006	0.0004	0.0004	0.0002	0.0002	0.0001	0.0004	0.0004	0.0003	0.0003	0.0002	0.0002	0.0002	0.0002	0.0003	0.0003	0.0003	0.0002	0.0002	0.0004	0.0002	0.0002	0.0003	0.0003	0.0003	0.0003	0.0004	0.0002	0.0002	0.0002	0.0003	0.0002	0.0001	0.0003	0.0005	0.0001	0.0003	0.0002	0.0003	0.0002	0.0002	0.0002	0.0002
KPYM_HUMAN	PKM2	GDYPLEAVR	0.3047	0.0377	0.8552	0.1496	0.466	0.3484	0.0232	0.2713	0.0473	0.2232	0.197	0.1324	0.6502	0.3048	0.3804	0.2474	0.368	0.3655	0.6898	0.152	0.1981	0.0278	0.2515	0.5084	0.0367	0.8935	0.166	0.1196	0.2538	0.5342	0.0145	0.5981	0.3164	0.1609	0.1102	0.0216	0.5093	0.3467	0.645	0.0885	0.0557	0.2199	0.1065	0.2672	0.0363	0.3455	0.032
KPYM_HUMAN	PKM2	LDIDSPPITAR	0.3448	0.291	0.7403	0.1864	0.467	0.3815	0.083	0.4146	0.1077	0.541	0.182	0.157	0.6326	0.4958	0.4163	0.5027	0.4878	0.5381	0.5009	0.1154	0.1718	0.0198	0.2055	0.4735	0.1648	0.636	0.2373	0.1257	0.4422	0.5742	0.0102	0.4636	0.2379	0.481	0.1361	0.0639	0.5047	0.4799	0.5177	0.0841	0.0468	0.3382	0.1644	0.5821	0.0424	0.2968	0.184
LDHA_HUMAN	LDHA	FIIPNVVK	0.0021	0.0015	0.0055	0.0055	0.0092	0.0048	0.001	0.0081	0.0005	0.0102	0.0047	0.0036	0.0085	0.0053	0.0061	0.0018	0.0088	0.0119	0.0068	0.0085	0.0068	0.0038	0.0044	0.0061	0.0014	0.0041	0.0036	0.0036	0.0102	0.0062	0.0026	0.009	0.0036	0.0017	0.0019	0.0014	0.0054	0.0091	0.008	0.0053	0.0053	0.0022	0.0032	0.0019	0.0017	0.0028	0.0004
LDHA_HUMAN	LDHA	QVVESAYEVIK	0.0525	0.0025	0.0105	0.0122	0.0167	0.0127	0.0012	0.0189	0.0017	0.024	0.0092	0.008	0.0119	0.0155	0.015	0.0066	0.0176	0.0263	0.0122	0.0194	0.0136	0.0062	0.0101	0.0151	0.0015	0.0065	0.0066	0.0066	0.0294	0.0079	0.0037	0.0175	0.0088	0.0024	0.0049	0.0016	0.0064	0.0154	0.0125	0.0107	0.0086	0.0038	0.0094	0.0037	0.0034	0.0077	0.0002
LDHB_HUMAN	LDHB	FIIPQIVK	0.004	0.0023	0.0125	0.0157	0.0451	0.0079	0.0014	0.0261	0.0024	0.0087	0.0223	0.0109	0.0336	0.0102	0.0262	0.0046	0.0284	0.0258	0.0181	0.0261	0.0193	0.0113	0.0147	0.0177	0.0025	0.0088	0.0127	0.0131	0.0272	0.0127	0.0124	0.0321	0.0117	0.0024	0.007	0.0009	0.0072	0.0156	0.0089	0.0133	0.0238	0.0058	0.0029	0.0043	0.0075	0.004	0.0009
LDHB_HUMAN	LDHB	LIAPVAEEEATVPNNK	0.6232	0.0327	0.2203	0.0724	0.2861	0.106	0.0123	0.2124	0.0431	0.0624	0.1141	0.0663	0.3387	0.1028	0.1983	0.1011	0.2156	0.1795	0.1673	0.1132	0.0995	0.0479	0.114	0.171	0.0275	0.17	0.103	0.0781	0.2458	0.1771	0.0459	0.2229	0.0923	0.0645	0.0829	0.0079	0.1364	0.0712	0.1299	0.0677	0.0946	0.1152	0.0235	0.1395	0.0454	0.0611	0.0259
LEG7_HUMAN	LGALS7B	LDTSEVVFNSK	0.0919	0.0636	0.2562	0.0427	0.1467	0.023	0.0149	0.1182	0.0164	0.3983	0.0451	0.0095	0.1844	0.0266	0.0481	0.0332	0.2067	0.0567	0.1268	0.0481	0.0312	0.0039	0.0733	0.1489	0.019	0.1283	0.054	0.0247	0.1016	0.2971	0.0027	0.1351	0.0187	0.0311	0.2297	0.0069	0.0477	0.1097	0.4225	0.0139	0.021	0.1002	0.0198	0.0365	0.0044	0.066	0.0254
LEG7_HUMAN	LGALS7B	SSLPEGIRPGTVLR	0.1164	0.103	0.2045	0.0416	0.1528	0.0212	0.0163	0.1779	0.0179	0.5798	0.0286	0.0064	0.0955	0.0243	0.045	0.0903	0.1944	0.0635	0.1175	0.0351	0.0218	0.0077	0.0562	0.0943	0.0301	0.116	0.0577	0.0196	0.1238	0.2482	0.0017	0.1243	0.0055	0.0372	0.1702	0.0108	0.0476	0.1579	0.3995	0.0168	0.0181	0.1134	0.0159	0.0379	0.0031	0.051	0.0154
LOX15_HUMAN	ALOX15	LYDLPVDER	0.0208	0.011	0.3019	0.0078	0.3772	0.0938	0.003	0.0709	0.0101	0.1063	0.1266	0.0478	0.4159	0.0359	0.0933	0.0482	0.1533	0.1643	0.1421	0.043	0.0244	0.0027	0.0773	0.2696	0.0074	0.2817	0.0503	0.0288	0.0655	0.2686	0.0076	0.2209	0.3315	0.0268	0.0579	0.0113	0.128	0.0351	0.0898	0.0227	0.0224	0.1011	0.1775	0.0779	0.015	0.2498	0.0071
LOX15_HUMAN	ALOX15	TVGEDPQGLFQK	0.2275	0.049	0.5018	0.0117	0.6298	0.1584	0.0184	0.1558	0.0345	0.2731	0.169	0.0644	0.7057	0.1252	0.1288	0.1597	0.2611	0.3116	0.1981	0.0554	0.0319	0.0042	0.1074	0.3976	0.0319	0.4305	0.1182	0.0426	0.145	0.4558	0.0085	0.2878	0.482	0.0813	0.1048	0.0239	0.216	0.0543	0.1466	0.034	0.0337	0.2233	0.3043	0.2338	0.0239	0.4109	0.0381
MAOM_HUMAN	ME2	ALTSQLTDEELAQGR	0.0065	0.0007	0.0308	0.0034	0.0267	0.0322	0.0001	0.0306	0.0005	0.0195	0.0199	0.0206	0.0898	0.0079	0.037	0.0032	0.0605	0.0253	0.0896	0.0245	0.0239	0.0009	0.023	0.07	0.0019	0.024	0.006	0.0036	0.0177	0.0271	0.0016	0.0419	0.0223	0.003	0.0154	0.0025	0.0133	0.0694	0.0156	0.0182	0.0049	0.0063	0.052	0.003	0.0012	0.0194	0.0006
MAOM_HUMAN	ME2	LFTPDVIR	0.0023	0.0015	0.0342	0.0021	0.0129	0.0214	0.0003	0.0114	0.002	0.0134	0.0075	0.0061	0.0554	0.005	0.0179	0.0059	0.0255	0.0126	0.0536	0.0094	0.0078	0.004	0.0091	0.0272	0.0013	0.0235	0.0053	0.0026	0.0076	0.0201	0.0027	0.0214	0.0144	0.0068	0.0113	0.0018	0.0128	0.0166	0.0189	0.0061	0.0019	0.0069	0.0203	0.0099	0.0005	0.019	0.0018
MLF1_HUMAN	MLF1	DLLSISDGR	0.0878	0.073	1.0801	0.0266	0.6728	0.3708	0.033	0.4504	0.0318	0.0358	0.1184	0.021	2.559	0.1638	0.2553	0.2458	0.4805	0.2599	0.3059	0.0069	0.0334	0.0008	0.2148	0.8093	0.043	0.3197	0.085	0.0422	0.3321	0.5158	0.0151	0.3351	0.2124	0.0155	0.4597	0.1212	0.2079	0.0384	0.0277	0.0261	0.0388	0.3063	0.0849	0.3418	0.0139	0.4961	0.0544
MLF1_HUMAN	MLF1	SFSEPFGR	0.0584	0.0549	0.9512	0.0207	0.7296	0.3246	0.0258	0.3899	0.0321	0.0187	0.0877	0.0151	2.4942	0.1353	0.1898	0.2127	0.4244	0.2133	0.2257	0.0033	0.0244	0.0009	0.2322	0.5772	0.0302	0.2786	0.0728	0.0376	0.2695	0.4634	0.0121	0.2714	0.1546	0.011	0.4909	0.1059	0.1531	0.0275	0.0173	0.02	0.0418	0.2848	0.0575	0.2832	0.009	0.4231	0.0479
MVP_HUMAN	MVP	IEGEGSVLQAK	0.0877	0.0711	0.5642	0.0654	0.2641	0.3227	0.0119	0.288	0.0247	0.4943	0.1136	0.0841	0.4408	0.1272	0.3211	0.1633	0.2437	0.231	0.4172	0.0846	0.1012	0.0118	0.1335	0.4314	0.0433	0.3104	0.1118	0.0654	0.331	0.5572	0.0075	0.3453	0.2336	0.1565	0.1164	0.0352	0.2991	0.1921	0.6962	0.0609	0.0326	0.1527	0.3705	0.2358	0.0191	0.3519	0.0602
MVP_HUMAN	MVP	TAVFGFETSEAK	0.0161	0.0239	0.2059	0.0272	0.1369	0.1639	0.0039	0.0947	0.0086	0.1561	0.0704	0.048	0.1995	0.0429	0.1537	0.0294	0.0851	0.104	0.2116	0.0555	0.0664	0.0092	0.0779	0.174	0.0157	0.1421	0.0539	0.0365	0.0971	0.2244	0.0057	0.2246	0.1221	0.0519	0.0728	0.0047	0.1097	0.0674	0.3315	0.0376	0.016	0.0581	0.0921	0.071	0.0093	0.1618	0.0136
NFKB1_HUMAN	NFKB1	GYNPGLLVHPDLAYLQAEGGGDR	0.0027	0.0057	0.0319	0.0019	0.0184	0.0162	0.0017	0.0106	0.0026	0.02	0.0082	0.0054	0.0247	0.0116	0.0149	0.0049	0.0162	0.0199	0.03	0.0066	0.0042	0.0024	0.0083	0.0336	0.0039	0.0261	0.0068	0.0058	0.0138	0.02	0.002	0.0189	0.0127	0.0112	0.0067	0.0032	0.0251	0.0074	0.0391	0.0032	0.0028	0.011	0.008	0.0184	0.0018	0.0158	0.0038
ODO2_HUMAN	DLST	AKPAEAPAAAAPK	0.0429	0.0403	0.2374	0.0363	0.1531	0.1217	0.0027	0.079	0.0069	0.104	0.0511	0.0939	0.4839	0.0478	0.0873	0.0912	0.1689	0.0542	0.4047	0.041	0.0404	0.0114	0.0597	0.2949	0.0208	0.1266	0.0295	0.0189	0.1101	0.1925	0.0036	0.1088	0.1332	0.0487	0.1017	0.0219	0.0533	0.2102	0.1956	0.0452	0.014	0.0525	0.234	0.0738	0.0125	0.1839	0.0271
ODO2_HUMAN	DLST	GLVVPVIR	0.0052	0.0047	0.1021	0.0055	0.0566	0.0431	0.0011	0.0255	0.003	0.0278	0.0226	0.0186	0.2004	0.0107	0.0368	0.0098	0.0348	0.0253	0.1673	0.017	0.0134	0.0034	0.024	0.103	0.0025	0.0529	0.011	0.0067	0.0244	0.0632	0.0012	0.0461	0.0583	0.0195	0.05	0.0017	0.0287	0.0725	0.0717	0.0148	0.0059	0.0193	0.0641	0.0193	0.004	0.072	0.004
PFKAP_HUMAN	PFKP	EWSGLLEELAR	0.0023	0.0025	0.0145	0.0026	0.0153	0.0196	0.0005	0.013	0.0015	0.0059	0.0054	0.0058	0.0236	0.0057	0.0162	0.0047	0.0094	0.0081	0.0171	0.0079	0.0071	0.0011	0.0097	0.0111	0.0006	0.0193	0.0035	0.0039	0.0069	0.0133	0.0027	0.0199	0.0135	0.0044	0.0048	0.0004	0.0104	0.0034	0.0141	0.0032	0.0023	0.0034	0.0022	0.007	0.0011	0.0086	0.0007
PFKAP_HUMAN	PFKP	FLEHLSGAGK	0.0083	0.0018	0.0183	0.002	0.0131	0.0121	0.0009	0.0094	0.0013	0.01	0.0049	0.0024	0.018	0.0062	0.0176	0.0047	0.007	0.009	0.016	0.0021	0.0039	0.0008	0.0068	0.0079	0.0027	0.0238	0.0033	0.0026	0.0052	0.0151	0.0008	0.0173	0.0057	0.0073	0.0057	0.0015	0.0125	0.0048	0.0155	0.0023	0.0017	0.0062	0.0032	0.0082	0.0009	0.0083	0.0025
PGK1_HUMAN	PGK1	ALESPERPFLAILGGAK	0.0481	0.0292	0.2068	0.1107	0.3876	0.2307	0.0088	0.2668	0.03	0.2021	0.1631	0.1327	0.2963	0.1137	0.3578	0.058	0.2693	0.2629	0.2587	0.1628	0.2198	0.07	0.1949	0.2075	0.0417	0.2219	0.133	0.0983	0.2539	0.2169	0.0617	0.4837	0.1401	0.072	0.1185	0.0316	0.1175	0.2265	0.1934	0.1359	0.1334	0.0992	0.0526	0.0912	0.0601	0.1538	0.0184
PGM1_HUMAN	PGM1	VDLGVLGK	0.0066	0.0011	0.0076	0.0042	0.012	0.0067	0.0009	0.0101	0.0011	0.0071	0.0039	0.0037	0.0116	0.0044	0.0116	0.0047	0.0099	0.0111	0.0145	0.0027	0.0075	0.0007	0.0059	0.0065	0.0017	0.0154	0.0042	0.0028	0.0073	0.0079	0.0009	0.014	0.0044	0.0043	0.0028	0.0014	0.0087	0.0076	0.0081	0.0031	0.0026	0.0057	0.002	0.006	0.0013	0.0084	0.0008
PSPB_HUMAN	SFTPB	YSVILLDTLLGR	0.0007	0.0008	0.001	0.0009	0.0078	0.0005	0.0007	0.0022	0.0002	0.001	0.0014	0.0007	0.0013	0.0006	0.0035	0.0019	0.001	0.0016	0.0002	0.0008	0.0004	0.0008	0.0009	0.0014	0.0002	0.0004	0.0009	0.0012	0.0065	0.0027	0.0029	0.0025	0.0014	0	0.0004	0.0792	0.0105	0.0054	0.0002	0.024	0.0025	0.0006	0.0188	0.0006	0.0006	0.0005	0.0005
PYGB_HUMAN	PYGB	HLDHVAALFPGDVDR	0.0043	0.0032	0.0177	0.0051	0.0124	0.0095	0.0009	0.0083	0.0011	0.008	0.005	0.0036	0.018	0.0079	0.0148	0.003	0.0091	0.008	0.0194	0.0051	0.0061	0.0008	0.0073	0.0103	0.0011	0.0324	0.0046	0.0017	0.0119	0.0082	0.0009	0.0199	0.0083	0.011	0.0047	0.0016	0.0103	0.0053	0.025	0.0028	0.0021	0.0066	0.0046	0.0088	0.001	0.017	0.001
PYGB_HUMAN	PYGB	LLPLVSDEVFIR	0.0007	0.0008	0.0328	0.0043	0.0211	0.0155	0.0003	0.0172	0.0014	0.0104	0.007	0.0105	0.0286	0.0055	0.0253	0.0044	0.0116	0.0119	0.0333	0.0081	0.0095	0.0022	0.0146	0.0173	0.0006	0.0369	0.0044	0.0016	0.0088	0.0183	0.0011	0.0389	0.016	0.0044	0.008	0.0013	0.018	0.0087	0.0352	0.004	0.0027	0.0112	0.0109	0.0074	0.0009	0.0243	0.0006
RASK_HUMAN	KRAS	DSEDVPMVLVGNK	0.0017	0.0012	0.0059	0.0006	0.0016	0.0024	0.0006	0.0032	0.0009	0.0052	0.0008	0.0013	0.0052	0.0032	0.0034	0.002	0.0054	0.0022	0.0068	0.002	0.001	0.0002	0.0012	0.0044	0.0007	0.0057	0.0014	0.001	0.0041	0.0052	0.0003	0.0047	0.0023	0.0029	0.0027	0.0014	0.0029	0.0029	0.0063	0.0012	0.0009	0.0018	0.003	0.0032	0.0003	0.0036	0.0008
S10A2_HUMAN	S100A2	ELPSFVGEK	0.1093	0.3347	0.0846	0.1285	0.114	0.0331	0.007	0.0736	0.0542	0.4359	0.0364	0.0315	0.1313	0.056	0.0603	0.0183	0.1366	0.0693	0.1141	0.1178	0.0315	0.026	0.0558	0.1913	0.0467	0.0523	0.0548	0.0425	0.1178	0.153	0.0018	0.0512	0.037	0.0679	0.0281	0.0261	0.0594	0.2148	0.1765	0.0289	0.0111	0.1269	0.0949	0.0267	0.0084	0.063	0.0263
UBA1_HUMAN	UBA1	AENYDIPSADR	0.0533	0.0149	0.1797	0.0601	0.1152	0.0971	0.0056	0.0949	0.0091	0.0791	0.0823	0.0708	0.1191	0.0387	0.143	0.0263	0.1474	0.0893	0.1826	0.0581	0.077	0.0174	0.0717	0.1314	0.0162	0.1761	0.0419	0.0356	0.0993	0.1014	0.0244	0.1889	0.1011	0.0246	0.0492	0.0055	0.0678	0.1468	0.139	0.0324	0.0427	0.0461	0.0396	0.047	0.0155	0.0864	0.0073
UBA1_HUMAN	UBA1	LAGTQPLEVLEAVQR	0.0188	0.0227	0.3277	0.0453	0.2083	0.2017	0.0087	0.1524	0.0242	0.1423	0.1409	0.0894	0.2829	0.0614	0.2825	0.069	0.1507	0.2358	0.33	0.0761	0.0936	0.0242	0.1016	0.2042	0.0225	0.3524	0.1153	0.0534	0.1338	0.2225	0.0284	0.3083	0.1564	0.1266	0.0816	0.0093	0.1342	0.1489	0.2661	0.0434	0.0455	0.1406	0.0396	0.1676	0.0246	0.1477	0.0297
UGPA_HUMAN	UGP2	LVEIAQVPK	0.0076	0.003	0.0674	0.008	0.0584	0.0529	0.0014	0.0248	0.0038	0.0124	0.0335	0.025	0.0622	0.0101	0.0585	0.008	0.028	0.0416	0.0729	0.0179	0.0217	0.0066	0.0247	0.0511	0.004	0.0789	0.0187	0.0125	0.0188	0.0559	0.0063	0.0811	0.0397	0.018	0.0213	0.0013	0.0409	0.0243	0.0564	0.0139	0.0151	0.0194	0.0081	0.025	0.0058	0.0258	0.0036
UGPA_HUMAN	UGP2	SFENSLGINVPR	0.016	0.0032	0.0461	0.0076	0.0433	0.0394	0.0011	0.0278	0.0035	0.017	0.0277	0.0207	0.0453	0.0141	0.052	0.0132	0.0324	0.0362	0.0551	0.0145	0.0205	0.006	0.0216	0.0326	0.0028	0.0519	0.016	0.0079	0.021	0.0396	0.0041	0.0639	0.0341	0.0072	0.0152	0.0074	0.0227	0.0229	0.037	0.0153	0.0078	0.02	0.009	0.0183	0.0051	0.0247	0.0028
[truncated: 102 more columns]
