# Supplementary material for: Validation of a Proteomic Signature of Lung Cancer Risk from Bronchial Specimens of Risk-Stratified Individuals
Source: Cancers (Basel). 2023 Sep 10;15(18):4504. doi: 10.3390/cancers15184504 (PMC10526486; doi:10.3390/cancers15184504)
Supplement: Supplementary file 1 [file cancers-15-04504-s001.zip › Table S3_Candidate protein information.xlsx]

## Sheet: Candidates
Index	Gene	Protein Name	Category	Function
1	ACLY	ATP citrate lyase	Metabolic enzyme	Catalyzes the cleavage of citrate into oxaloacetate and acetyl-CoA, the latter serving as common substrate for de novo cholesterol and fatty acid synthesis.
2	ACSF3	Acyl-CoA synthetase family member 3	Metabolic enzyme	Catalyzes the initial reaction in intramitochondrial fatty acid synthesis, by activating malonate and methylmalonate, but not acetate, into their respective CoA thioester
3	ALOX15	Arachidonate 15-lipoxygenase	Metabolic enzyme
4	DLST	Dihydrolipoamide S-succinyltransferase (E2 component of 2-oxo-glutarate complex)	Metabolic enzyme	TCA cycle enzyme; Component of the 2-oxoglutarate dehydrogenase complex in the mitochondria. Also, required for lysine succinylation of histones in the nucleus.
5	FASN	Fatty acid synthase	Metabolic enzyme	A multifunctional enzyme that catalyzes the de novo biosynthesis of long-chain saturated fatty acids
6	G6PD	Glucose-6-phosphate dehydrogenase	Metabolic enzyme	Catalyzes the rate-limiting step of the oxidative pentose-phosphate pathway
7	GLB1	Galactosidase, beta 1	Metabolic enzyme	Cleaves beta-galactose from various glycoconjugates, potential substrate for glycolysis. Implicated in cigarette induced COPD and cellular senescence.
8	GLUD1	Glutamate dehydrogenase 1	Metabolic enzyme
9	IDH1	Isocitrate dehydrogenase 1	Metabolic enzyme	TCA cycle enzyme
10	IDH2	Isocitrate dehydrogenase 2	Metabolic enzyme	TCA cycle enzyme
11	LDHA	Lactate dehydrogenase A	Metabolic enzyme	Glycolytic enzyme
12	LDHB	Lactate dehydrogenase B	Metabolic enzyme	Glycolytic enzyme
13	ME2	Malic enzyme 2, NAD(+)-dependent, mitochondrial	Metabolic enzyme	TCA cycle enzyme
14	PFKL	Phosphofructokinase, liver	Metabolic enzyme	TCA cycle enzyme
15	PFKP	Phosphofructokinase, platelet	Metabolic enzyme	TCA cycle enzyme
16	PGD	Phosphogluconate dehydrogenase	Metabolic enzyme	Catalyzes the oxidative decarboxylation of 6-phosphogluconate to ribulose 5-phosphate, with concomitant reduction of NADP to NADPH in the pentose phosphate pathway.
17	PGK1	Phosphoglycerate kinase 1	Metabolic enzyme	Catalyzes one of the two ATP producing reactions in the glycolytic pathway via the reversible conversion of 1,3-diphosphoglycerate to 3-phosphoglycerate
18	PGM1	Phosphoglucomutase 1	Metabolic enzyme	Catalyzes the transfer of phosphate between the 1 and 6 positions of glucose
19	PKM2	Pyruvate Kinase M2, muscle	Metabolic enzyme	Glycolytic enzyme that catalyzes the transfer of a phosphoryl group from phosphoenolpyruvate (PEP) to ADP
20	PYGB	Glycogen Phosphorylase B	Metabolic enzyme	Catalyzes the rate-determining step in glycogen degradation
21	UGP2	UDP-glucose pyrophosphorylase 2	Metabolic enzyme	Carbohydrate metabolism
22	AKR1B10	Aldo-keto reductase family 1, member B10 (aldose reductase)	Metabolic enzyme	Aldehyde metabolism
23	ALDH1A1	Aldehyde dehydrogenase 1 family, member A1	Metabolic enzyme	Alcohol and aldehyde metabolism
24	ALDH3A1	Aldehyde dehydrogenase 3 family, memberA1	Metabolic enzyme	Alcohol and aldehyde metabolism
25	MTHFD1	Methylenetetrahydrofolate dehydrogenase (NADP+ dependent) 1, methenyltetrahydrofolate cyclohydrolase, formyltetrahydrofolate synthetase	Metabolic enzyme, transcriptional regulation	Each of the trifunctional enzymatic activities catalyzes one of three sequential reactions in the interconversion of 1-carbon derivatives of tetrahydrofolate, which are substrates for methionine, thymidylate, and de novo purine syntheses
26	KMT2D	Histone-Lysine N-Methyltransferase 2D	Enzyme, Histone methylation	Lysine Methyltransferase 2D; also known as MLL4. Part of chromatin remodeling machinery predominantly forms H3K4me1 methylation marks at active chromatin sites where transcription and DNA repair take place
27	PRMT1	Protein arginine methyltransferase 1	Enzyme, Histone methylation	Catalyze the transfer of methyl groups to the arginine residues on histones and other proteins
28	UBA1	Ubiquitin-like modifier activating enzyme 1	Enzyme, Ubiquitin-Proteasome system	Catalyzes the first step in ubiquitin conjugation for degradation. Promotes the recruitment of TP53BP1 and BRCA1 at DNA damage sites for repair.
29	ANXA2	Annexin A2	Signaling	signaling
30	ANXA3	Annexin A3	Signaling	signaling, cand biomarker of adeno, enzyme (IPA)
31	ANXA6	Annexin A6	Signaling	signaling, association with CD21
32	CAPS	Calcyphosine	Signaling, ion transport regulation	regulates ion transport
33	CEACAM5	Carcinoembryonic antigen-related cell adhesion molecule 5	Signaling, cancer biomarker	cell adhesion, intracellular signaling and tumor progression
34	CTNNB1	Catenin (cadherin-associated protein), beta 1, 88kDa	Signaling
35	DLG5	Discs, large homolog 5 (Drosophila)	Signaling	regulate TGFb mediated EMT, regulator of Hippo, Hedgehog signaling pathways
36	EGFR	Epidermal growth factor receptor	Signaling, Receptor tyrosine kinase	Receptor tyrosine kinase
37	EML2	Echinoderm microtubule associated protein like 2	Signaling, Tubulin binding	Tubulin binding protein that inhibits microtubule nucleation and growth, resulting in shorter microtubules
38	EML4	Echinoderm microtubule associated protein like 4	Signaling, Microtubule binding	Essential for the formation and stability of microtubules.
39	LGALS7B	Lectin, galactoside-binding, soluble, 7B	Galactoside binding protein, Lectin	signaling, carbo binding protein, cell cell interaction
40	HSP90AA1	Heat shock protein 90kDa alpha (cytosolic), class A member 1	Signaling, Chaperone, ATPase activity, Transcription regulation	candidate biomarker, ATPase activity, chaperone (enzyme)
41	HSP90AB1	Heat shock protein 90kDa alpha (cytosolic), class B member 1	Signaling, Chaperone, ATPase activity, Transcription regulation	candidate biomarker, ATPase activity, chaperone (enzyme)
42	KRAS	Kirsten Rat Sarcoma Viral Proto-Oncogene	Signaling, oncoprotein
43	MVP	Major vault protein	Signaling	known as a candidate biomarker, MAPK,JAK,AKT
44	S100A2	S100 calcium binding protein A2	Signaling, Ca binding	Tumor suppressor, binding protein
45	SFN	Stratifin	Signaling, adapter protein	14-3-3 sigma, adapter protein implicated in the regulation of a large spectrum of both general and specialized signaling pathways
46	YWHAH	Tyrosine 3-Monooxygenase/Tryptophan 5-Monooxygenase Activation Protein, Eta Polypeptide	Signaling	14-3-3 eta, adapter protein implicated in the regulation of a large spectrum of both general and specialized signaling pathways
47	ATM	Ataxia telangiectasia mutated	DNA repair
48	ATR	Ataxia telangiectasia and Rad3 related	DNA repair
50	BRCA2	Breast Cancer Type 2 Susceptibility Protein	DNA repair	established biomarker, DNA repair, transcription regulator (IPA)
49	BCAS1	Breast carcinoma amplified sequence 1	Oncoprotein	Implicated in breast, ovarian, colorectal, prostate and bladder cancers
51	FXR1	Fragile X mental retardation, autosomal homolog 1	Oncoprotein	RNA binding protein essential for RNA metabolism, promotes tumor progression, predictive of poor survival of NSCLC patients
52	MLF1	Myeloid leukemia factor 1	Oncoprotein, transcription factor	p53 regulator, signaling, tr factor
53	NFKB1	Nuclear factor of kappa light polypeptide gene enhancer in B-cells 1	Transcription factor	immune response, inflammation, cell growth and survival, and development
54	SERPINB1	Serpin peptidase inhibitor, clade B (ovalbumin), member 1	Serine (Or Cysteine) Proteinase Inhibitor	cytoplasmic serine protease inhibitor of polymorphonuclear neutrophils
55	SFTPB	Surfactant protein B	Pulmonary surfactant protein	Essential for lung function and homeostasis after birth. Promote alveolar stability by lowering the surface tension at the air-liquid interface
